# Supplementary material for: Identification and investigation of depression-related molecular subtypes in inflammatory bowel disease and the anti-inflammatory mechanisms of paroxetine
Source: Front Immunol. 2023 Feb 27;14:1145070. doi: 10.3389/fimmu.2023.1145070 (PMC10008943; doi:10.3389/fimmu.2023.1145070)
Supplement: Supplementary file 4 [file Table_1.xlsx]

## Sheet: Sheet1
Table S1. Clinical characteristics of patients with IBD in three datasets
ID	meta-GEO Cohort	Age	Disease
GSM2332085	GSE87473	Paediatric patient (<18)	UC
GSM2332092	GSE87473	Paediatric patient (<18)	UC
GSM2332080	GSE87473	Paediatric patient (<18)	UC
GSM2332093	GSE87473	Paediatric patient (<18)	UC
GSM2332084	GSE87473	Paediatric patient (<18)	UC
GSM2332091	GSE87473	Paediatric patient (<18)	UC
GSM2332081	GSE87473	Paediatric patient (<18)	UC
GSM2332083	GSE87473	Paediatric patient (<18)	UC
GSM2332090	GSE87473	Paediatric patient (<18)	UC
GSM2332088	GSE87473	Paediatric patient (<18)	UC
GSM2332089	GSE87473	Paediatric patient (<18)	UC
GSM2332096	GSE87473	Paediatric patient (<18)	UC
GSM2332097	GSE87473	Paediatric patient (<18)	UC
GSM2332079	GSE87473	Paediatric patient (<18)	UC
GSM2332086	GSE87473	Paediatric patient (<18)	UC
GSM2332087	GSE87473	Paediatric patient (<18)	UC
GSM2332095	GSE87473	Paediatric patient (<18)	UC
GSM2332082	GSE87473	Paediatric patient (<18)	UC
GSM2332094	GSE87473	Paediatric patient (<18)	UC
GSM2332151	GSE87473	Adult patient (18~60)	UC
GSM2332163	GSE87473	Adult patient (18~60)	UC
GSM2332141	GSE87473	Adult patient (18~60)	UC
GSM2332169	GSE87473	Adult patient (18~60)	UC
GSM2332147	GSE87473	Adult patient (18~60)	UC
GSM2332191	GSE87473	Adult patient (18~60)	UC
GSM2332158	GSE87473	Adult patient (18~60)	UC
GSM2332162	GSE87473	Adult patient (18~60)	UC
GSM2332152	GSE87473	Adult patient (18~60)	UC
GSM2332199	GSE87473	Adult patient (18~60)	UC
GSM2332160	GSE87473	Adult patient (18~60)	UC
GSM2332124	GSE87473	Adult patient (18~60)	UC
GSM2332125	GSE87473	Adult patient (18~60)	UC
GSM2332139	GSE87473	Adult patient (18~60)	UC
GSM2332170	GSE87473	Adult patient (18~60)	UC
GSM2332187	GSE87473	Adult patient (18~60)	UC
GSM2332204	GSE87473	Adult patient (18~60)	UC
GSM2332128	GSE87473	Adult patient (18~60)	UC
GSM2332132	GSE87473	Adult patient (18~60)	UC
GSM2332172	GSE87473	Adult patient (18~60)	UC
GSM2332134	GSE87473	Adult patient (18~60)	UC
GSM2332142	GSE87473	Adult patient (18~60)	UC
GSM2332171	GSE87473	Adult patient (18~60)	UC
GSM2332179	GSE87473	Adult patient (18~60)	UC
GSM2332173	GSE87473	Adult patient (18~60)	UC
GSM2332201	GSE87473	Adult patient (18~60)	UC
GSM2332156	GSE87473	Adult patient (18~60)	UC
GSM2332176	GSE87473	Adult patient (18~60)	UC
GSM2332186	GSE87473	Adult patient (18~60)	UC
GSM2332123	GSE87473	Adult patient (18~60)	UC
GSM2332181	GSE87473	Adult patient (18~60)	UC
GSM2332150	GSE87473	Adult patient (18~60)	UC
GSM2332157	GSE87473	Adult patient (18~60)	UC
GSM2332200	GSE87473	Adult patient (18~60)	UC
GSM2332135	GSE87473	Adult patient (18~60)	UC
GSM2332167	GSE87473	Adult patient (18~60)	UC
GSM2332189	GSE87473	Adult patient (18~60)	UC
GSM2332127	GSE87473	Adult patient (18~60)	UC
GSM2332146	GSE87473	Adult patient (18~60)	UC
GSM2332196	GSE87473	Adult patient (18~60)	UC
GSM2332180	GSE87473	Adult patient (18~60)	UC
GSM2332184	GSE87473	Adult patient (18~60)	UC
GSM2332121	GSE87473	Adult patient (18~60)	UC
GSM2332159	GSE87473	Adult patient (18~60)	UC
GSM2332140	GSE87473	Adult patient (18~60)	UC
GSM2332174	GSE87473	Adult patient (18~60)	UC
GSM2332120	GSE87473	Adult patient (18~60)	UC
GSM2332144	GSE87473	Adult patient (18~60)	UC
GSM2332188	GSE87473	Adult patient (18~60)	UC
GSM2332149	GSE87473	Adult patient (18~60)	UC
GSM2332198	GSE87473	Adult patient (18~60)	UC
GSM2332133	GSE87473	Adult patient (18~60)	UC
GSM2332154	GSE87473	Adult patient (18~60)	UC
GSM2332175	GSE87473	Adult patient (18~60)	UC
GSM2332177	GSE87473	Adult patient (18~60)	UC
GSM2332178	GSE87473	Adult patient (18~60)	UC
GSM2332153	GSE87473	Adult patient (18~60)	UC
GSM2332195	GSE87473	Adult patient (18~60)	UC
GSM2332136	GSE87473	Adult patient (18~60)	UC
GSM2332197	GSE87473	Adult patient (18~60)	UC
GSM2332130	GSE87473	Adult patient (18~60)	UC
GSM2332183	GSE87473	Adult patient (18~60)	UC
GSM2332119	GSE87473	Adult patient (18~60)	UC
GSM2332131	GSE87473	Adult patient (18~60)	UC
GSM2332145	GSE87473	Adult patient (18~60)	UC
GSM2332161	GSE87473	Adult patient (18~60)	UC
GSM2332192	GSE87473	Adult patient (18~60)	UC
GSM2332164	GSE87473	Adult patient (18~60)	UC
GSM2332165	GSE87473	Adult patient (18~60)	UC
GSM2332203	GSE87473	Adult patient (18~60)	UC
GSM2332190	GSE87473	Adult patient (18~60)	UC
GSM2332137	GSE87473	Adult patient (18~60)	UC
GSM2332168	GSE87473	Adult patient (18~60)	UC
GSM2332193	GSE87473	Adult patient (18~60)	UC
GSM2332129	GSE87473	Adult patient (18~60)	UC
GSM2332126	GSE87473	Elderly-onset patient (>60)	UC
GSM2332138	GSE87473	Elderly-onset patient (>60)	UC
GSM2332148	GSE87473	Elderly-onset patient (>60)	UC
GSM2332155	GSE87473	Elderly-onset patient (>60)	UC
GSM2332166	GSE87473	Elderly-onset patient (>60)	UC
GSM2332185	GSE87473	Elderly-onset patient (>60)	UC
GSM2332202	GSE87473	Elderly-onset patient (>60)	UC
GSM2332182	GSE87473	Elderly-onset patient (>60)	UC
GSM2332143	GSE87473	Elderly-onset patient (>60)	UC
GSM2332205	GSE87473	Elderly-onset patient (>60)	UC
GSM2332194	GSE87473	Elderly-onset patient (>60)	UC
GSM2332122	GSE87473	Elderly-onset patient (>60)	UC
GSM2429398	GSE92415	Adult patient (18~60)	UC
GSM2429483	GSE92415	Adult patient (18~60)	UC
GSM2429508	GSE92415	Adult patient (18~60)	UC
GSM2429370	GSE92415	Adult patient (18~60)	UC
GSM2429392	GSE92415	Adult patient (18~60)	UC
GSM2429428	GSE92415	Adult patient (18~60)	UC
GSM2429450	GSE92415	Adult patient (18~60)	UC
GSM2429482	GSE92415	Adult patient (18~60)	UC
GSM2429515	GSE92415	Adult patient (18~60)	UC
GSM2429494	GSE92415	Adult patient (18~60)	UC
GSM2429521	GSE92415	Adult patient (18~60)	UC
GSM2429526	GSE92415	Adult patient (18~60)	UC
GSM2429365	GSE92415	Adult patient (18~60)	UC
GSM2429417	GSE92415	Adult patient (18~60)	UC
GSM2429367	GSE92415	Adult patient (18~60)	UC
GSM2429418	GSE92415	Adult patient (18~60)	UC
GSM2429522	GSE92415	Adult patient (18~60)	UC
GSM2429363	GSE92415	Adult patient (18~60)	UC
GSM2429403	GSE92415	Adult patient (18~60)	UC
GSM2429412	GSE92415	Adult patient (18~60)	UC
GSM2429440	GSE92415	Adult patient (18~60)	UC
GSM2429454	GSE92415	Adult patient (18~60)	UC
GSM2429502	GSE92415	Adult patient (18~60)	UC
GSM2429527	GSE92415	Adult patient (18~60)	UC
GSM2429348	GSE92415	Adult patient (18~60)	UC
GSM2429360	GSE92415	Adult patient (18~60)	UC
GSM2429371	GSE92415	Adult patient (18~60)	UC
GSM2429380	GSE92415	Adult patient (18~60)	UC
GSM2429388	GSE92415	Adult patient (18~60)	UC
GSM2429419	GSE92415	Adult patient (18~60)	UC
GSM2429427	GSE92415	Adult patient (18~60)	UC
GSM2429478	GSE92415	Adult patient (18~60)	UC
GSM2429509	GSE92415	Adult patient (18~60)	UC
GSM2429351	GSE92415	Adult patient (18~60)	UC
GSM2429408	GSE92415	Adult patient (18~60)	UC
GSM2429479	GSE92415	Adult patient (18~60)	UC
GSM2429512	GSE92415	Adult patient (18~60)	UC
GSM2429373	GSE92415	Adult patient (18~60)	UC
GSM2429355	GSE92415	Adult patient (18~60)	UC
GSM2429361	GSE92415	Adult patient (18~60)	UC
GSM2429372	GSE92415	Adult patient (18~60)	UC
GSM2429407	GSE92415	Adult patient (18~60)	UC
GSM2429422	GSE92415	Adult patient (18~60)	UC
GSM2429490	GSE92415	Adult patient (18~60)	UC
GSM2429524	GSE92415	Adult patient (18~60)	UC
GSM2429400	GSE92415	Adult patient (18~60)	UC
GSM2429386	GSE92415	Adult patient (18~60)	UC
GSM2429425	GSE92415	Adult patient (18~60)	UC
GSM2429397	GSE92415	Adult patient (18~60)	UC
GSM2429402	GSE92415	Adult patient (18~60)	UC
GSM2429409	GSE92415	Adult patient (18~60)	UC
GSM2429447	GSE92415	Adult patient (18~60)	UC
GSM2429503	GSE92415	Adult patient (18~60)	UC
GSM2429347	GSE92415	Adult patient (18~60)	UC
GSM2429377	GSE92415	Adult patient (18~60)	UC
GSM2429430	GSE92415	Adult patient (18~60)	UC
GSM2429364	GSE92415	Adult patient (18~60)	UC
GSM2429385	GSE92415	Adult patient (18~60)	UC
GSM2429395	GSE92415	Adult patient (18~60)	UC
GSM2429437	GSE92415	Adult patient (18~60)	UC
GSM2429451	GSE92415	Adult patient (18~60)	UC
GSM2429356	GSE92415	Adult patient (18~60)	UC
GSM2429439	GSE92415	Adult patient (18~60)	UC
GSM2429488	GSE92415	Adult patient (18~60)	UC
GSM2429493	GSE92415	Adult patient (18~60)	UC
GSM2429510	GSE92415	Adult patient (18~60)	UC
GSM2429511	GSE92415	Adult patient (18~60)	UC
GSM2429350	GSE92415	Adult patient (18~60)	UC
GSM2429384	GSE92415	Adult patient (18~60)	UC
GSM2429405	GSE92415	Adult patient (18~60)	UC
GSM2429442	GSE92415	Adult patient (18~60)	UC
GSM2429501	GSE92415	Adult patient (18~60)	UC
GSM2429528	GSE92415	Adult patient (18~60)	UC
GSM2429401	GSE92415	Adult patient (18~60)	UC
GSM2429446	GSE92415	Adult patient (18~60)	UC
GSM2429491	GSE92415	Adult patient (18~60)	UC
GSM2429507	GSE92415	Adult patient (18~60)	UC
GSM2429477	GSE92415	Adult patient (18~60)	UC
GSM2429486	GSE92415	Adult patient (18~60)	UC
GSM2429516	GSE92415	Adult patient (18~60)	UC
GSM2429391	GSE92415	Adult patient (18~60)	UC
GSM2429444	GSE92415	Adult patient (18~60)	UC
GSM2429489	GSE92415	Adult patient (18~60)	UC
GSM2429525	GSE92415	Adult patient (18~60)	UC
GSM2429381	GSE92415	Adult patient (18~60)	UC
GSM2429415	GSE92415	Adult patient (18~60)	UC
GSM2429476	GSE92415	Adult patient (18~60)	UC
GSM2429480	GSE92415	Adult patient (18~60)	UC
GSM2429505	GSE92415	Adult patient (18~60)	UC
GSM2429513	GSE92415	Adult patient (18~60)	UC
GSM2429394	GSE92415	Adult patient (18~60)	UC
GSM2429443	GSE92415	Adult patient (18~60)	UC
GSM2429499	GSE92415	Adult patient (18~60)	UC
GSM2429523	GSE92415	Adult patient (18~60)	UC
GSM2429354	GSE92415	Adult patient (18~60)	UC
GSM2429374	GSE92415	Adult patient (18~60)	UC
GSM2429375	GSE92415	Adult patient (18~60)	UC
GSM2429376	GSE92415	Adult patient (18~60)	UC
GSM2429411	GSE92415	Adult patient (18~60)	UC
GSM2429421	GSE92415	Adult patient (18~60)	UC
GSM2429436	GSE92415	Adult patient (18~60)	UC
GSM2429438	GSE92415	Adult patient (18~60)	UC
GSM2429484	GSE92415	Adult patient (18~60)	UC
GSM2429396	GSE92415	Adult patient (18~60)	UC
GSM2429448	GSE92415	Adult patient (18~60)	UC
GSM2429452	GSE92415	Adult patient (18~60)	UC
GSM2429497	GSE92415	Adult patient (18~60)	UC
GSM2429520	GSE92415	Adult patient (18~60)	UC
GSM2429357	GSE92415	Adult patient (18~60)	UC
GSM2429406	GSE92415	Adult patient (18~60)	UC
GSM2429498	GSE92415	Adult patient (18~60)	UC
GSM2429352	GSE92415	Adult patient (18~60)	UC
GSM2429378	GSE92415	Adult patient (18~60)	UC
GSM2429410	GSE92415	Adult patient (18~60)	UC
GSM2429426	GSE92415	Adult patient (18~60)	UC
GSM2429353	GSE92415	Adult patient (18~60)	UC
GSM2429366	GSE92415	Adult patient (18~60)	UC
GSM2429414	GSE92415	Adult patient (18~60)	UC
GSM2429481	GSE92415	Adult patient (18~60)	UC
GSM2429495	GSE92415	Adult patient (18~60)	UC
GSM2429500	GSE92415	Adult patient (18~60)	UC
GSM2429514	GSE92415	Adult patient (18~60)	UC
GSM2429518	GSE92415	Adult patient (18~60)	UC
GSM2429519	GSE92415	Adult patient (18~60)	UC
GSM2429368	GSE92415	Adult patient (18~60)	UC
GSM2429429	GSE92415	Adult patient (18~60)	UC
GSM2429487	GSE92415	Adult patient (18~60)	UC
GSM2429504	GSE92415	Adult patient (18~60)	UC
GSM2429404	GSE92415	Adult patient (18~60)	UC
GSM2429453	GSE92415	Adult patient (18~60)	UC
GSM2429382	GSE92415	Adult patient (18~60)	UC
GSM2429416	GSE92415	Adult patient (18~60)	UC
GSM2429358	GSE92415	Adult patient (18~60)	UC
GSM2429434	GSE92415	Adult patient (18~60)	UC
GSM2429369	GSE92415	Adult patient (18~60)	UC
GSM2429424	GSE92415	Adult patient (18~60)	UC
GSM2429431	GSE92415	Adult patient (18~60)	UC
GSM2429496	GSE92415	Adult patient (18~60)	UC
GSM2429506	GSE92415	Adult patient (18~60)	UC
GSM2429390	GSE92415	Adult patient (18~60)	UC
GSM2429349	GSE92415	Elderly-onset patient (>60)	UC
GSM2429359	GSE92415	Elderly-onset patient (>60)	UC
GSM2429362	GSE92415	Elderly-onset patient (>60)	UC
GSM2429379	GSE92415	Elderly-onset patient (>60)	UC
GSM2429399	GSE92415	Elderly-onset patient (>60)	UC
GSM2429420	GSE92415	Elderly-onset patient (>60)	UC
GSM2429423	GSE92415	Elderly-onset patient (>60)	UC
GSM2429433	GSE92415	Elderly-onset patient (>60)	UC
GSM2429435	GSE92415	Elderly-onset patient (>60)	UC
GSM2429445	GSE92415	Elderly-onset patient (>60)	UC
GSM2429485	GSE92415	Elderly-onset patient (>60)	UC
GSM2429387	GSE92415	Elderly-onset patient (>60)	UC
GSM2429492	GSE92415	Elderly-onset patient (>60)	UC
GSM2429517	GSE92415	Elderly-onset patient (>60)	UC
GSM2429389	GSE92415	Elderly-onset patient (>60)	UC
GSM2429393	GSE92415	Elderly-onset patient (>60)	UC
GSM2429432	GSE92415	Elderly-onset patient (>60)	UC
GSM2429449	GSE92415	Elderly-onset patient (>60)	UC
GSM2429383	GSE92415	Elderly-onset patient (>60)	UC
GSM2429441	GSE92415	Elderly-onset patient (>60)	UC
GSM2429346	GSE92415	Elderly-onset patient (>60)	UC
GSM2429413	GSE92415	Elderly-onset patient (>60)	UC
GSM3068409	GSE112366	unknown	CD
GSM3068410	GSE112366	unknown	CD
GSM3068411	GSE112366	unknown	CD
GSM3068412	GSE112366	unknown	CD
GSM3068413	GSE112366	unknown	CD
GSM3068414	GSE112366	unknown	CD
GSM3068415	GSE112366	unknown	CD
GSM3068416	GSE112366	unknown	CD
GSM3068417	GSE112366	unknown	CD
GSM3068418	GSE112366	unknown	CD
GSM3068419	GSE112366	unknown	CD
GSM3068420	GSE112366	unknown	CD
GSM3068421	GSE112366	unknown	CD
GSM3068422	GSE112366	unknown	CD
GSM3068423	GSE112366	unknown	CD
GSM3068424	GSE112366	unknown	CD
GSM3068425	GSE112366	unknown	CD
GSM3068426	GSE112366	unknown	CD
GSM3068427	GSE112366	unknown	CD
GSM3068428	GSE112366	unknown	CD
GSM3068429	GSE112366	unknown	CD
GSM3068430	GSE112366	unknown	CD
GSM3068431	GSE112366	unknown	CD
GSM3068432	GSE112366	unknown	CD
GSM3068433	GSE112366	unknown	CD
GSM3068434	GSE112366	unknown	CD
GSM3068435	GSE112366	unknown	CD
GSM3068436	GSE112366	unknown	CD
GSM3068437	GSE112366	unknown	CD
GSM3068438	GSE112366	unknown	CD
GSM3068439	GSE112366	unknown	CD
GSM3068440	GSE112366	unknown	CD
GSM3068441	GSE112366	unknown	CD
GSM3068442	GSE112366	unknown	CD
GSM3068443	GSE112366	unknown	CD
GSM3068444	GSE112366	unknown	CD
GSM3068445	GSE112366	unknown	CD
GSM3068446	GSE112366	unknown	CD
GSM3068447	GSE112366	unknown	CD
GSM3068448	GSE112366	unknown	CD
GSM3068449	GSE112366	unknown	CD
GSM3068450	GSE112366	unknown	CD
GSM3068451	GSE112366	unknown	CD
GSM3068452	GSE112366	unknown	CD
GSM3068453	GSE112366	unknown	CD
GSM3068454	GSE112366	unknown	CD
GSM3068455	GSE112366	unknown	CD
GSM3068456	GSE112366	unknown	CD
GSM3068457	GSE112366	unknown	CD
GSM3068458	GSE112366	unknown	CD
GSM3068459	GSE112366	unknown	CD
GSM3068460	GSE112366	unknown	CD
GSM3068461	GSE112366	unknown	CD
GSM3068462	GSE112366	unknown	CD
GSM3068463	GSE112366	unknown	CD
GSM3068464	GSE112366	unknown	CD
GSM3068465	GSE112366	unknown	CD
GSM3068466	GSE112366	unknown	CD
GSM3068467	GSE112366	unknown	CD
GSM3068468	GSE112366	unknown	CD
GSM3068469	GSE112366	unknown	CD
GSM3068470	GSE112366	unknown	CD
GSM3068471	GSE112366	unknown	CD
GSM3068472	GSE112366	unknown	CD
GSM3068473	GSE112366	unknown	CD
GSM3068474	GSE112366	unknown	CD
GSM3068475	GSE112366	unknown	CD
GSM3068476	GSE112366	unknown	CD
GSM3068477	GSE112366	unknown	CD
GSM3068478	GSE112366	unknown	CD
GSM3068479	GSE112366	unknown	CD
GSM3068480	GSE112366	unknown	CD
GSM3068481	GSE112366	unknown	CD
GSM3068482	GSE112366	unknown	CD
GSM3068483	GSE112366	unknown	CD
GSM3068484	GSE112366	unknown	CD
GSM3068485	GSE112366	unknown	CD
GSM3068486	GSE112366	unknown	CD
GSM3068487	GSE112366	unknown	CD
GSM3068488	GSE112366	unknown	CD
GSM3068489	GSE112366	unknown	CD
GSM3068490	GSE112366	unknown	CD
GSM3068491	GSE112366	unknown	CD
GSM3068492	GSE112366	unknown	CD
GSM3068493	GSE112366	unknown	CD
GSM3068494	GSE112366	unknown	CD
GSM3068495	GSE112366	unknown	CD
GSM3068496	GSE112366	unknown	CD
GSM3068497	GSE112366	unknown	CD
GSM3068498	GSE112366	unknown	CD
GSM3068499	GSE112366	unknown	CD
GSM3068500	GSE112366	unknown	CD
GSM3068501	GSE112366	unknown	CD
GSM3068502	GSE112366	unknown	CD
GSM3068503	GSE112366	unknown	CD
GSM3068504	GSE112366	unknown	CD
GSM3068505	GSE112366	unknown	CD
GSM3068506	GSE112366	unknown	CD
GSM3068507	GSE112366	unknown	CD
GSM3068508	GSE112366	unknown	CD
GSM3068509	GSE112366	unknown	CD
GSM3068510	GSE112366	unknown	CD
GSM3068511	GSE112366	unknown	CD
GSM3068512	GSE112366	unknown	CD
GSM3068513	GSE112366	unknown	CD
GSM3068514	GSE112366	unknown	CD
GSM3068515	GSE112366	unknown	CD
GSM3068516	GSE112366	unknown	CD
GSM3068517	GSE112366	unknown	CD
GSM3068518	GSE112366	unknown	CD
GSM3068519	GSE112366	unknown	CD
GSM3068520	GSE112366	unknown	CD
GSM3068521	GSE112366	unknown	CD
GSM3068522	GSE112366	unknown	CD
GSM3068523	GSE112366	unknown	CD
GSM3068524	GSE112366	unknown	CD
GSM3068525	GSE112366	unknown	CD
GSM3068526	GSE112366	unknown	CD
GSM3068527	GSE112366	unknown	CD
GSM3068528	GSE112366	unknown	CD
GSM3068529	GSE112366	unknown	CD
GSM3068530	GSE112366	unknown	CD
GSM3068531	GSE112366	unknown	CD
GSM3068532	GSE112366	unknown	CD
GSM3068533	GSE112366	unknown	CD
GSM3068534	GSE112366	unknown	CD
GSM3068535	GSE112366	unknown	CD
GSM3068536	GSE112366	unknown	CD
GSM3068537	GSE112366	unknown	CD
GSM3068538	GSE112366	unknown	CD
GSM3068539	GSE112366	unknown	CD
GSM3068540	GSE112366	unknown	CD
GSM3068541	GSE112366	unknown	CD
GSM3068542	GSE112366	unknown	CD
GSM3068543	GSE112366	unknown	CD
GSM3068544	GSE112366	unknown	CD
GSM3068545	GSE112366	unknown	CD
GSM3068546	GSE112366	unknown	CD
GSM3068547	GSE112366	unknown	CD
GSM3068548	GSE112366	unknown	CD
GSM3068549	GSE112366	unknown	CD
GSM3068550	GSE112366	unknown	CD
GSM3068551	GSE112366	unknown	CD
GSM3068552	GSE112366	unknown	CD
GSM3068553	GSE112366	unknown	CD
GSM3068554	GSE112366	unknown	CD
GSM3068555	GSE112366	unknown	CD
GSM3068556	GSE112366	unknown	CD
GSM3068557	GSE112366	unknown	CD
GSM3068558	GSE112366	unknown	CD
GSM3068559	GSE112366	unknown	CD
GSM3068560	GSE112366	unknown	CD
GSM3068561	GSE112366	unknown	CD
GSM3068562	GSE112366	unknown	CD
GSM3068563	GSE112366	unknown	CD
GSM3068564	GSE112366	unknown	CD
GSM3068565	GSE112366	unknown	CD
GSM3068566	GSE112366	unknown	CD
GSM3068567	GSE112366	unknown	CD
GSM3068568	GSE112366	unknown	CD
GSM3068569	GSE112366	unknown	CD
GSM3068570	GSE112366	unknown	CD
GSM3068571	GSE112366	unknown	CD
GSM3068572	GSE112366	unknown	CD
GSM3068573	GSE112366	unknown	CD
GSM3068574	GSE112366	unknown	CD
GSM3068575	GSE112366	unknown	CD
GSM3068576	GSE112366	unknown	CD
GSM3068577	GSE112366	unknown	CD
GSM3068578	GSE112366	unknown	CD
GSM3068579	GSE112366	unknown	CD
GSM3068580	GSE112366	unknown	CD
GSM3068581	GSE112366	unknown	CD
GSM3068582	GSE112366	unknown	CD
GSM3068583	GSE112366	unknown	CD
GSM3068584	GSE112366	unknown	CD
GSM3068585	GSE112366	unknown	CD
GSM3068586	GSE112366	unknown	CD
GSM3068587	GSE112366	unknown	CD
GSM3068588	GSE112366	unknown	CD
GSM3068589	GSE112366	unknown	CD
GSM3068590	GSE112366	unknown	CD
GSM3068591	GSE112366	unknown	CD
GSM3068592	GSE112366	unknown	CD
GSM3068593	GSE112366	unknown	CD
GSM3068594	GSE112366	unknown	CD
GSM3068595	GSE112366	unknown	CD
GSM3068596	GSE112366	unknown	CD
GSM3068597	GSE112366	unknown	CD
GSM3068598	GSE112366	unknown	CD
GSM3068599	GSE112366	unknown	CD
GSM3068600	GSE112366	unknown	CD
GSM3068601	GSE112366	unknown	CD
GSM3068602	GSE112366	unknown	CD
GSM3068603	GSE112366	unknown	CD
GSM3068604	GSE112366	unknown	CD
GSM3068605	GSE112366	unknown	CD
GSM3068606	GSE112366	unknown	CD
GSM3068607	GSE112366	unknown	CD
GSM3068608	GSE112366	unknown	CD
GSM3068609	GSE112366	unknown	CD
GSM3068610	GSE112366	unknown	CD
GSM3068611	GSE112366	unknown	CD
GSM3068612	GSE112366	unknown	CD
GSM3068613	GSE112366	unknown	CD
GSM3068614	GSE112366	unknown	CD
GSM3068615	GSE112366	unknown	CD
GSM3068616	GSE112366	unknown	CD
GSM3068617	GSE112366	unknown	CD
GSM3068618	GSE112366	unknown	CD
GSM3068619	GSE112366	unknown	CD
GSM3068620	GSE112366	unknown	CD
GSM3068621	GSE112366	unknown	CD
GSM3068622	GSE112366	unknown	CD
GSM3068623	GSE112366	unknown	CD
GSM3068624	GSE112366	unknown	CD
GSM3068625	GSE112366	unknown	CD
GSM3068626	GSE112366	unknown	CD
GSM3068627	GSE112366	unknown	CD
GSM3068628	GSE112366	unknown	CD
GSM3068629	GSE112366	unknown	CD
GSM3068630	GSE112366	unknown	CD
GSM3068631	GSE112366	unknown	CD
GSM3068632	GSE112366	unknown	CD
GSM3068633	GSE112366	unknown	CD
GSM3068634	GSE112366	unknown	CD
GSM3068635	GSE112366	unknown	CD
GSM3068636	GSE112366	unknown	CD
GSM3068637	GSE112366	unknown	CD
GSM3068638	GSE112366	unknown	CD
GSM3068639	GSE112366	unknown	CD
GSM3068640	GSE112366	unknown	CD
GSM3068641	GSE112366	unknown	CD
GSM3068642	GSE112366	unknown	CD
GSM3068643	GSE112366	unknown	CD
GSM3068644	GSE112366	unknown	CD
GSM3068645	GSE112366	unknown	CD
GSM3068646	GSE112366	unknown	CD
GSM3068647	GSE112366	unknown	CD
GSM3068648	GSE112366	unknown	CD
GSM3068649	GSE112366	unknown	CD
GSM3068650	GSE112366	unknown	CD
GSM3068651	GSE112366	unknown	CD
GSM3068652	GSE112366	unknown	CD
GSM3068653	GSE112366	unknown	CD
GSM3068654	GSE112366	unknown	CD
GSM3068655	GSE112366	unknown	CD
GSM3068656	GSE112366	unknown	CD
GSM3068657	GSE112366	unknown	CD
GSM3068658	GSE112366	unknown	CD
GSM3068659	GSE112366	unknown	CD
GSM3068660	GSE112366	unknown	CD
GSM3068661	GSE112366	unknown	CD
GSM3068662	GSE112366	unknown	CD
GSM3068663	GSE112366	unknown	CD
GSM3068664	GSE112366	unknown	CD
GSM3068665	GSE112366	unknown	CD
GSM3068666	GSE112366	unknown	CD
GSM3068667	GSE112366	unknown	CD
GSM3068668	GSE112366	unknown	CD
GSM3068669	GSE112366	unknown	CD
GSM3068670	GSE112366	unknown	CD
GSM3068671	GSE112366	unknown	CD
GSM3068672	GSE112366	unknown	CD
GSM3068673	GSE112366	unknown	CD
GSM3068674	GSE112366	unknown	CD
GSM3068675	GSE112366	unknown	CD
GSM3068676	GSE112366	unknown	CD
GSM3068677	GSE112366	unknown	CD
GSM3068678	GSE112366	unknown	CD
GSM3068679	GSE112366	unknown	CD
GSM3068680	GSE112366	unknown	CD
GSM3068681	GSE112366	unknown	CD
GSM3068682	GSE112366	unknown	CD
GSM3068683	GSE112366	unknown	CD
GSM3068684	GSE112366	unknown	CD
GSM3068685	GSE112366	unknown	CD
GSM3068686	GSE112366	unknown	CD
GSM3068687	GSE112366	unknown	CD
GSM3068688	GSE112366	unknown	CD
GSM3068689	GSE112366	unknown	CD
GSM3068690	GSE112366	unknown	CD
GSM3068691	GSE112366	unknown	CD
GSM3068692	GSE112366	unknown	CD
GSM3068693	GSE112366	unknown	CD
GSM3068694	GSE112366	unknown	CD
GSM3068695	GSE112366	unknown	CD
GSM3068696	GSE112366	unknown	CD
GSM3068697	GSE112366	unknown	CD
GSM3068698	GSE112366	unknown	CD
GSM3068699	GSE112366	unknown	CD
GSM3068700	GSE112366	unknown	CD
GSM3068701	GSE112366	unknown	CD
GSM3068702	GSE112366	unknown	CD
GSM3068703	GSE112366	unknown	CD
GSM3068704	GSE112366	unknown	CD
GSM3068705	GSE112366	unknown	CD
GSM3068706	GSE112366	unknown	CD
GSM3068707	GSE112366	unknown	CD
GSM3068708	GSE112366	unknown	CD
GSM3068709	GSE112366	unknown	CD
GSM3068710	GSE112366	unknown	CD
GSM3068711	GSE112366	unknown	CD
GSM3068712	GSE112366	unknown	CD
GSM3068713	GSE112366	unknown	CD
GSM3068714	GSE112366	unknown	CD
GSM3068715	GSE112366	unknown	CD
GSM3068716	GSE112366	unknown	CD
GSM3068717	GSE112366	unknown	CD
GSM3068718	GSE112366	unknown	CD
GSM3068719	GSE112366	unknown	CD
GSM3068720	GSE112366	unknown	CD
GSM3068721	GSE112366	unknown	CD
GSM3068722	GSE112366	unknown	CD
GSM3068723	GSE112366	unknown	CD
GSM3068724	GSE112366	unknown	CD
GSM3068725	GSE112366	unknown	CD
GSM3068726	GSE112366	unknown	CD
GSM3068727	GSE112366	unknown	CD
GSM3068728	GSE112366	unknown	CD
GSM3068729	GSE112366	unknown	CD
GSM3068730	GSE112366	unknown	CD
GSM3068731	GSE112366	unknown	CD
GSM3068732	GSE112366	unknown	CD
GSM3068733	GSE112366	unknown	CD
GSM3068734	GSE112366	unknown	CD
GSM3068735	GSE112366	unknown	CD
GSM3068736	GSE112366	unknown	CD
GSM3068737	GSE112366	unknown	CD
GSM3068738	GSE112366	unknown	CD
GSM3068739	GSE112366	unknown	CD
GSM3068740	GSE112366	unknown	CD
GSM3068741	GSE112366	unknown	CD
GSM3068742	GSE112366	unknown	CD
GSM3068743	GSE112366	unknown	CD
GSM3068744	GSE112366	unknown	CD
GSM3068745	GSE112366	unknown	CD
GSM3068746	GSE112366	unknown	CD
GSM3068747	GSE112366	unknown	CD
GSM3068748	GSE112366	unknown	CD
GSM3068749	GSE112366	unknown	CD
GSM3068750	GSE112366	unknown	CD
GSM3068751	GSE112366	unknown	CD
GSM3068752	GSE112366	unknown	CD
GSM3068753	GSE112366	unknown	CD
GSM3068754	GSE112366	unknown	CD
GSM3068755	GSE112366	unknown	CD
GSM3068756	GSE112366	unknown	CD
GSM3068757	GSE112366	unknown	CD
GSM3068758	GSE112366	unknown	CD
GSM3068759	GSE112366	unknown	CD
GSM3068760	GSE112366	unknown	CD
GSM3068761	GSE112366	unknown	CD
GSM3068762	GSE112366	unknown	CD
GSM3068763	GSE112366	unknown	CD
GSM3068764	GSE112366	unknown	CD
GSM3068765	GSE112366	unknown	CD
GSM3068766	GSE112366	unknown	CD
GSM3068767	GSE112366	unknown	CD
GSM3068768	GSE112366	unknown	CD
GSM3068769	GSE112366	unknown	CD
GSM3068770	GSE112366	unknown	CD
