# Supplementary material for: Identification and investigation of depression-related molecular subtypes in inflammatory bowel disease and the anti-inflammatory mechanisms of paroxetine
Source: Front Immunol. 2023 Feb 27;14:1145070. doi: 10.3389/fimmu.2023.1145070 (PMC10008943; doi:10.3389/fimmu.2023.1145070)
Supplement: Supplementary file 5 [file Table_2.csv]

Table S3. LEfSe results of 16S-rRNA sequencing
	Taxa	Method	Group	LDA	P.unadj	P.adj
d__Bacteria|p__Bacteroidetes	d__Bacteria|p__Bacteroidetes	LEfSe	DSS	5.092524855	0.069848367	0.736440864
d__Bacteria|p__Bacteroidetes|c__Bacteroidia	d__Bacteria|p__Bacteroidetes|c__Bacteroidia	LEfSe	DSS	5.091392453	0.069848367	0.736440864
d__Bacteria|p__Bacteroidetes|c__Bacteroidia|o__Bacteroidales	d__Bacteria|p__Bacteroidetes|c__Bacteroidia|o__Bacteroidales	LEfSe	DSS	5.091392453	0.069848367	0.736440864
d__Bacteria|p__Firmicutes|c__Erysipelotrichia|o__Erysipelotrichales|f__Erysipelotrichaceae|g__Turicibacter	d__Bacteria|p__Firmicutes|c__Erysipelotrichia|o__Erysipelotrichales|f__Erysipelotrichaceae|g__Turicibacter	LEfSe	DSS_PX	5.077712832	0.026744443	0.703604277
d__Bacteria|p__Bacteroidetes|c__Bacteroidia|o__Bacteroidales|f__Bacteroidaceae	d__Bacteria|p__Bacteroidetes|c__Bacteroidia|o__Bacteroidales|f__Bacteroidaceae	LEfSe	DSS	5.065836741	0.012962246	0.507521793
d__Bacteria|p__Bacteroidetes|c__Bacteroidia|o__Bacteroidales|f__Bacteroidaceae|g__Bacteroides	d__Bacteria|p__Bacteroidetes|c__Bacteroidia|o__Bacteroidales|f__Bacteroidaceae|g__Bacteroides	LEfSe	DSS	5.065836741	0.012962246	0.507521793
d__Bacteria|p__Firmicutes	d__Bacteria|p__Firmicutes	LEfSe	DSS_PX	5.012052923	0.124573778	0.824477916
d__Bacteria|p__Firmicutes|c__Erysipelotrichia	d__Bacteria|p__Firmicutes|c__Erysipelotrichia	LEfSe	DSS_PX	5.008094173	0.284872295	0.824477916
d__Bacteria|p__Firmicutes|c__Erysipelotrichia|o__Erysipelotrichales	d__Bacteria|p__Firmicutes|c__Erysipelotrichia|o__Erysipelotrichales	LEfSe	DSS_PX	5.008094173	0.284872295	0.824477916
d__Bacteria|p__Firmicutes|c__Erysipelotrichia|o__Erysipelotrichales|f__Erysipelotrichaceae	d__Bacteria|p__Firmicutes|c__Erysipelotrichia|o__Erysipelotrichales|f__Erysipelotrichaceae	LEfSe	DSS_PX	5.008094173	0.284872295	0.824477916
d__Bacteria|p__Firmicutes|c__Clostridia|o__Clostridiales	d__Bacteria|p__Firmicutes|c__Clostridia|o__Clostridiales	LEfSe	DSS_FX	4.709755796	0.444858066	0.845514071
d__Bacteria|p__Firmicutes|c__Clostridia	d__Bacteria|p__Firmicutes|c__Clostridia	LEfSe	DSS_FX	4.700070497	0.444858066	0.845514071
d__Bacteria|p__Proteobacteria	d__Bacteria|p__Proteobacteria	LEfSe	DSS_PX	4.509575854	0.997146935	0.999109823
d__Bacteria|p__Proteobacteria|c__Gammaproteobacteria	d__Bacteria|p__Proteobacteria|c__Gammaproteobacteria	LEfSe	DSS_PX	4.392549921	0.894555286	0.974431328
d__Bacteria|p__Proteobacteria|c__Gammaproteobacteria|o__Enterobacteriales	d__Bacteria|p__Proteobacteria|c__Gammaproteobacteria|o__Enterobacteriales	LEfSe	DSS_PX	4.38018561	0.936398368	0.984766053
d__Bacteria|p__Proteobacteria|c__Gammaproteobacteria|o__Enterobacteriales|f__Enterobacteriaceae	d__Bacteria|p__Proteobacteria|c__Gammaproteobacteria|o__Enterobacteriales|f__Enterobacteriaceae	LEfSe	DSS_PX	4.38018561	0.936398368	0.984766053
d__Bacteria|p__Firmicutes|c__Clostridia|o__Clostridiales|f__Lachnospiraceae	d__Bacteria|p__Firmicutes|c__Clostridia|o__Clostridiales|f__Lachnospiraceae	LEfSe	DSS_PX	4.376402289	0.974613511	0.994239943
d__Bacteria|p__Proteobacteria|c__Gammaproteobacteria|o__Enterobacteriales|f__Enterobacteriaceae|g__Escherichia_Shigella	d__Bacteria|p__Proteobacteria|c__Gammaproteobacteria|o__Enterobacteriales|f__Enterobacteriaceae|g__Escherichia_Shigella	LEfSe	DSS_PX	4.370668297	0.936398368	0.984766053
d__Bacteria|p__Firmicutes|c__Clostridia|o__Clostridiales|f__Ruminococcaceae	d__Bacteria|p__Firmicutes|c__Clostridia|o__Clostridiales|f__Ruminococcaceae	LEfSe	DSS_FX	4.341990772	0.303786973	0.824477916
d__Bacteria|p__Firmicutes|c__Clostridia|o__Clostridiales|f__Lachnospiraceae|g__unclassified_Lachnospiraceae	d__Bacteria|p__Firmicutes|c__Clostridia|o__Clostridiales|f__Lachnospiraceae|g__unclassified_Lachnospiraceae	LEfSe	DSS	4.325541595	0.997146935	0.999109823
d__Bacteria|p__Firmicutes|c__Clostridia|o__Clostridiales|f__unclassified_Clostridiales	d__Bacteria|p__Firmicutes|c__Clostridia|o__Clostridiales|f__unclassified_Clostridiales	LEfSe	DSS_FX	4.236984289	0.649580459	0.861032432
d__Bacteria|p__Firmicutes|c__Clostridia|o__Clostridiales|f__unclassified_Clostridiales|g__unclassified_Clostridiales	d__Bacteria|p__Firmicutes|c__Clostridia|o__Clostridiales|f__unclassified_Clostridiales|g__unclassified_Clostridiales	LEfSe	DSS_FX	4.236984289	0.649580459	0.861032432
d__Bacteria|p__Bacteroidetes|c__Bacteroidia|o__Bacteroidales|f__Porphyromonadaceae	d__Bacteria|p__Bacteroidetes|c__Bacteroidia|o__Bacteroidales|f__Porphyromonadaceae	LEfSe	DSS_PX	4.213272162	0.997146935	0.999109823
d__Bacteria|p__Firmicutes|c__Clostridia|o__Clostridiales|f__Ruminococcaceae|g__unclassified_Ruminococcaceae	d__Bacteria|p__Firmicutes|c__Clostridia|o__Clostridiales|f__Ruminococcaceae|g__unclassified_Ruminococcaceae	LEfSe	DSS_FX	4.202283102	0.149568619	0.824477916
d__Bacteria|p__Bacteroidetes|c__Bacteroidia|o__Bacteroidales|f__Porphyromonadaceae|g__unclassified_Porphyromonadaceae	d__Bacteria|p__Bacteroidetes|c__Bacteroidia|o__Bacteroidales|f__Porphyromonadaceae|g__unclassified_Porphyromonadaceae	LEfSe	DSS_PX	4.185657282	0.93106278	0.984766053
d__Bacteria|p__Firmicutes|c__Clostridia|o__Clostridiales|f__Peptostreptococcaceae	d__Bacteria|p__Firmicutes|c__Clostridia|o__Clostridiales|f__Peptostreptococcaceae	LEfSe	DSS_FX	4.146544768	0.061333532	0.736440864
d__Bacteria|p__Firmicutes|c__Clostridia|o__Clostridiales|f__Peptostreptococcaceae|g__Romboutsia	d__Bacteria|p__Firmicutes|c__Clostridia|o__Clostridiales|f__Peptostreptococcaceae|g__Romboutsia	LEfSe	DSS_FX	4.144409739	0.061333532	0.736440864
d__Bacteria|p__Proteobacteria|c__Betaproteobacteria	d__Bacteria|p__Proteobacteria|c__Betaproteobacteria	LEfSe	DSS_PX	4.081080122	0.974613511	0.994239943
d__Bacteria|p__Proteobacteria|c__Betaproteobacteria|o__Burkholderiales	d__Bacteria|p__Proteobacteria|c__Betaproteobacteria|o__Burkholderiales	LEfSe	DSS_PX	4.078226134	0.974613511	0.994239943
d__Bacteria|p__Proteobacteria|c__Betaproteobacteria|o__Burkholderiales|f__Sutterellaceae	d__Bacteria|p__Proteobacteria|c__Betaproteobacteria|o__Burkholderiales|f__Sutterellaceae	LEfSe	DSS_PX	4.074295171	0.974613511	0.994239943
d__Bacteria|p__Proteobacteria|c__Betaproteobacteria|o__Burkholderiales|f__Sutterellaceae|g__Parasutterella	d__Bacteria|p__Proteobacteria|c__Betaproteobacteria|o__Burkholderiales|f__Sutterellaceae|g__Parasutterella	LEfSe	DSS_PX	4.074295171	0.974613511	0.994239943
d__Bacteria|p__Deferribacteres	d__Bacteria|p__Deferribacteres	LEfSe	DSS_FX	4.065366882	0.308598473	0.824477916
d__Bacteria|p__Deferribacteres|c__Deferribacteres	d__Bacteria|p__Deferribacteres|c__Deferribacteres	LEfSe	DSS_FX	4.065366882	0.308598473	0.824477916
d__Bacteria|p__Deferribacteres|c__Deferribacteres|o__Deferribacterales	d__Bacteria|p__Deferribacteres|c__Deferribacteres|o__Deferribacterales	LEfSe	DSS_FX	4.065366882	0.308598473	0.824477916
d__Bacteria|p__Deferribacteres|c__Deferribacteres|o__Deferribacterales|f__Deferribacteraceae	d__Bacteria|p__Deferribacteres|c__Deferribacteres|o__Deferribacterales|f__Deferribacteraceae	LEfSe	DSS_FX	4.065366882	0.308598473	0.824477916
d__Bacteria|p__Deferribacteres|c__Deferribacteres|o__Deferribacterales|f__Deferribacteraceae|g__Mucispirillum	d__Bacteria|p__Deferribacteres|c__Deferribacteres|o__Deferribacterales|f__Deferribacteraceae|g__Mucispirillum	LEfSe	DSS_FX	4.065366882	0.308598473	0.824477916
d__Bacteria|p__Bacteroidetes|c__Bacteroidia|o__Bacteroidales|f__Porphyromonadaceae|g__Parabacteroides	d__Bacteria|p__Bacteroidetes|c__Bacteroidia|o__Bacteroidales|f__Porphyromonadaceae|g__Parabacteroides	LEfSe	DSS	3.983938898	0.303786973	0.824477916
d__Bacteria|p__Bacteroidetes|c__Bacteroidia|o__Bacteroidales|f__Porphyromonadaceae|g__Odoribacter	d__Bacteria|p__Bacteroidetes|c__Bacteroidia|o__Bacteroidales|f__Porphyromonadaceae|g__Odoribacter	LEfSe	DSS_FX	3.979136995	0.448046999	0.845514071
d__Bacteria|p__Bacteroidetes|c__Bacteroidia|o__Bacteroidales|f__Rikenellaceae	d__Bacteria|p__Bacteroidetes|c__Bacteroidia|o__Bacteroidales|f__Rikenellaceae	LEfSe	DSS_PX	3.947217889	0.460374824	0.845514071
d__Bacteria|p__Bacteroidetes|c__Bacteroidia|o__Bacteroidales|f__Rikenellaceae|g__Alistipes	d__Bacteria|p__Bacteroidetes|c__Bacteroidia|o__Bacteroidales|f__Rikenellaceae|g__Alistipes	LEfSe	DSS_PX	3.947217889	0.460374824	0.845514071
d__Bacteria|p__Firmicutes|c__Clostridia|o__Clostridiales|f__Ruminococcaceae|g__Flavonifractor	d__Bacteria|p__Firmicutes|c__Clostridia|o__Clostridiales|f__Ruminococcaceae|g__Flavonifractor	LEfSe	DSS_FX	3.891160648	0.272531793	0.824477916
d__Bacteria|p__Firmicutes|c__Bacilli	d__Bacteria|p__Firmicutes|c__Bacilli	LEfSe	DSS_PX	3.782010117	0.277244042	0.824477916
d__Bacteria|p__Firmicutes|c__Bacilli|o__Lactobacillales	d__Bacteria|p__Firmicutes|c__Bacilli|o__Lactobacillales	LEfSe	DSS_PX	3.765540909	0.214075061	0.824477916
d__Bacteria|p__Firmicutes|c__Bacilli|o__Lactobacillales|f__Streptococcaceae	d__Bacteria|p__Firmicutes|c__Bacilli|o__Lactobacillales|f__Streptococcaceae	LEfSe	DSS_PX	3.703370368	0.193426605	0.824477916
d__Bacteria|p__Firmicutes|c__Bacilli|o__Lactobacillales|f__Streptococcaceae|g__Streptococcus	d__Bacteria|p__Firmicutes|c__Bacilli|o__Lactobacillales|f__Streptococcaceae|g__Streptococcus	LEfSe	DSS_PX	3.703370368	0.193426605	0.824477916
d__Bacteria|p__Proteobacteria|c__Deltaproteobacteria|o__Desulfovibrionales	d__Bacteria|p__Proteobacteria|c__Deltaproteobacteria|o__Desulfovibrionales	LEfSe	DSS_FX	3.577940244	0.525788024	0.853439989
d__Bacteria|p__Proteobacteria|c__Deltaproteobacteria	d__Bacteria|p__Proteobacteria|c__Deltaproteobacteria	LEfSe	DSS_FX	3.577847531	0.565525439	0.853439989
d__Bacteria|p__Proteobacteria|c__Deltaproteobacteria|o__Desulfovibrionales|f__Desulfovibrionaceae	d__Bacteria|p__Proteobacteria|c__Deltaproteobacteria|o__Desulfovibrionales|f__Desulfovibrionaceae	LEfSe	DSS_FX	3.577813678	0.525788024	0.853439989
d__Bacteria|p__Proteobacteria|c__Deltaproteobacteria|o__Desulfovibrionales|f__Desulfovibrionaceae|g__Desulfovibrio	d__Bacteria|p__Proteobacteria|c__Deltaproteobacteria|o__Desulfovibrionales|f__Desulfovibrionaceae|g__Desulfovibrio	LEfSe	DSS_FX	3.577538296	0.505171581	0.853439989
d__Bacteria|p__Firmicutes|c__Clostridia|o__Clostridiales|f__Clostridiaceae_1|g__Clostridium_sensu_stricto	d__Bacteria|p__Firmicutes|c__Clostridia|o__Clostridiales|f__Clostridiaceae_1|g__Clostridium_sensu_stricto	LEfSe	DSS	3.568122934	0.054944672	0.736440864
d__Bacteria|p__Firmicutes|c__Clostridia|o__Clostridiales|f__Clostridiaceae_1	d__Bacteria|p__Firmicutes|c__Clostridia|o__Clostridiales|f__Clostridiaceae_1	LEfSe	DSS	3.567303455	0.054944672	0.736440864
d__Bacteria|p__Firmicutes|c__Erysipelotrichia|o__Erysipelotrichales|f__Erysipelotrichaceae|g__unclassified_Erysipelotrichaceae	d__Bacteria|p__Firmicutes|c__Erysipelotrichia|o__Erysipelotrichales|f__Erysipelotrichaceae|g__unclassified_Erysipelotrichaceae	LEfSe	DSS_FX	3.554015387	0.401375796	0.824477916
d__Bacteria|p__Proteobacteria|c__Gammaproteobacteria|o__Pseudomonadales|f__Moraxellaceae|g__Acinetobacter	d__Bacteria|p__Proteobacteria|c__Gammaproteobacteria|o__Pseudomonadales|f__Moraxellaceae|g__Acinetobacter	LEfSe	DSS_PX	3.549403026	0.585251104	0.853439989
d__Bacteria|p__Proteobacteria|c__Gammaproteobacteria|o__Pseudomonadales|f__Moraxellaceae	d__Bacteria|p__Proteobacteria|c__Gammaproteobacteria|o__Pseudomonadales|f__Moraxellaceae	LEfSe	DSS_PX	3.548411243	0.531853254	0.853439989
d__Bacteria|p__Proteobacteria|c__Gammaproteobacteria|o__Pseudomonadales	d__Bacteria|p__Proteobacteria|c__Gammaproteobacteria|o__Pseudomonadales	LEfSe	DSS_PX	3.544558927	0.552745753	0.853439989
d__Bacteria|p__Firmicutes|c__Erysipelotrichia|o__Erysipelotrichales|f__Erysipelotrichaceae|g__Clostridium_XVIII	d__Bacteria|p__Firmicutes|c__Erysipelotrichia|o__Erysipelotrichales|f__Erysipelotrichaceae|g__Clostridium_XVIII	LEfSe	DSS_PX	3.528593208	0.140456543	0.824477916
d__Bacteria|p__Verrucomicrobia	d__Bacteria|p__Verrucomicrobia	LEfSe	DSS_FX	3.510851763	0.143498805	0.824477916
d__Bacteria|p__Verrucomicrobia|c__Verrucomicrobiae	d__Bacteria|p__Verrucomicrobia|c__Verrucomicrobiae	LEfSe	DSS_FX	3.510851763	0.143498805	0.824477916
d__Bacteria|p__Verrucomicrobia|c__Verrucomicrobiae|o__Verrucomicrobiales	d__Bacteria|p__Verrucomicrobia|c__Verrucomicrobiae|o__Verrucomicrobiales	LEfSe	DSS_FX	3.510851763	0.143498805	0.824477916
d__Bacteria|p__Verrucomicrobia|c__Verrucomicrobiae|o__Verrucomicrobiales|f__Verrucomicrobiaceae	d__Bacteria|p__Verrucomicrobia|c__Verrucomicrobiae|o__Verrucomicrobiales|f__Verrucomicrobiaceae	LEfSe	DSS_FX	3.510851763	0.143498805	0.824477916
d__Bacteria|p__Verrucomicrobia|c__Verrucomicrobiae|o__Verrucomicrobiales|f__Verrucomicrobiaceae|g__Akkermansia	d__Bacteria|p__Verrucomicrobia|c__Verrucomicrobiae|o__Verrucomicrobiales|f__Verrucomicrobiaceae|g__Akkermansia	LEfSe	DSS_FX	3.510851763	0.143498805	0.824477916
d__Bacteria|p__Firmicutes|c__Clostridia|o__Clostridiales|f__Lachnospiraceae|g__Clostridium_XlVa	d__Bacteria|p__Firmicutes|c__Clostridia|o__Clostridiales|f__Lachnospiraceae|g__Clostridium_XlVa	LEfSe	DSS_PX	3.499151647	0.585251104	0.853439989
d__Bacteria|p__Firmicutes|c__Bacilli|o__Lactobacillales|f__Lactobacillaceae	d__Bacteria|p__Firmicutes|c__Bacilli|o__Lactobacillales|f__Lactobacillaceae	LEfSe	DSS_FX	3.463227182	0.448046999	0.845514071
d__Bacteria|p__Firmicutes|c__Bacilli|o__Lactobacillales|f__Lactobacillaceae|g__Lactobacillus	d__Bacteria|p__Firmicutes|c__Bacilli|o__Lactobacillales|f__Lactobacillaceae|g__Lactobacillus	LEfSe	DSS_FX	3.463227182	0.448046999	0.845514071
d__Bacteria|p__Firmicutes|c__Clostridia|o__Clostridiales|f__Ruminococcaceae|g__Clostridium_IV	d__Bacteria|p__Firmicutes|c__Clostridia|o__Clostridiales|f__Ruminococcaceae|g__Clostridium_IV	LEfSe	DSS_PX	3.356799992	0.69568581	0.903326728
d__Bacteria|p__Actinobacteria	d__Bacteria|p__Actinobacteria	LEfSe	DSS_FX	3.335813882	0.010446861	0.488275332
d__Bacteria|p__Actinobacteria|c__Actinobacteria	d__Bacteria|p__Actinobacteria|c__Actinobacteria	LEfSe	DSS_FX	3.335813882	0.010446861	0.488275332
d__Bacteria|p__Firmicutes|c__Clostridia|o__Clostridiales|f__Ruminococcaceae|g__Ruminococcus	d__Bacteria|p__Firmicutes|c__Clostridia|o__Clostridiales|f__Ruminococcaceae|g__Ruminococcus	LEfSe	DSS_PX	3.331303779	0.890502683	0.974431328
d__Bacteria|p__Actinobacteria|c__Actinobacteria|o__Coriobacteriales	d__Bacteria|p__Actinobacteria|c__Actinobacteria|o__Coriobacteriales	LEfSe	DSS_FX	3.313373453	0.009043452	0.488275332
d__Bacteria|p__Actinobacteria|c__Actinobacteria|o__Coriobacteriales|f__Coriobacteriaceae	d__Bacteria|p__Actinobacteria|c__Actinobacteria|o__Coriobacteriales|f__Coriobacteriaceae	LEfSe	DSS_FX	3.313373453	0.009043452	0.488275332
d__Bacteria|p__Firmicutes|c__Clostridia|o__Clostridiales|f__Ruminococcaceae|g__Oscillibacter	d__Bacteria|p__Firmicutes|c__Clostridia|o__Clostridiales|f__Ruminococcaceae|g__Oscillibacter	LEfSe	DSS_FX	3.272304473	0.677202293	0.889201375
d__Bacteria|p__Firmicutes|c__Clostridia|o__unclassified_Clostridia	d__Bacteria|p__Firmicutes|c__Clostridia|o__unclassified_Clostridia	LEfSe	DSS_PX	3.098595514	0.649580459	0.861032432
d__Bacteria|p__Firmicutes|c__Clostridia|o__unclassified_Clostridia|f__unclassified_Clostridia	d__Bacteria|p__Firmicutes|c__Clostridia|o__unclassified_Clostridia|f__unclassified_Clostridia	LEfSe	DSS_PX	3.098595514	0.649580459	0.861032432
d__Bacteria|p__Firmicutes|c__Clostridia|o__unclassified_Clostridia|f__unclassified_Clostridia|g__unclassified_Clostridia	d__Bacteria|p__Firmicutes|c__Clostridia|o__unclassified_Clostridia|f__unclassified_Clostridia|g__unclassified_Clostridia	LEfSe	DSS_PX	3.098595514	0.649580459	0.861032432
d__Bacteria|p__Actinobacteria|c__Actinobacteria|o__Coriobacteriales|f__Coriobacteriaceae|g__unclassified_Coriobacteriaceae	d__Bacteria|p__Actinobacteria|c__Actinobacteria|o__Coriobacteriales|f__Coriobacteriaceae|g__unclassified_Coriobacteriaceae	LEfSe	DSS_FX	3.05335979	0.010552119	0.488275332
d__Bacteria|p__unclassified_Bacteria	d__Bacteria|p__unclassified_Bacteria	LEfSe	DSS_PX	2.957833736	0.424179265	0.828909183
d__Bacteria|p__unclassified_Bacteria|c__unclassified_Bacteria	d__Bacteria|p__unclassified_Bacteria|c__unclassified_Bacteria	LEfSe	DSS_PX	2.957833736	0.424179265	0.828909183
d__Bacteria|p__unclassified_Bacteria|c__unclassified_Bacteria|o__unclassified_Bacteria	d__Bacteria|p__unclassified_Bacteria|c__unclassified_Bacteria|o__unclassified_Bacteria	LEfSe	DSS_PX	2.957833736	0.424179265	0.828909183
d__Bacteria|p__unclassified_Bacteria|c__unclassified_Bacteria|o__unclassified_Bacteria|f__unclassified_Bacteria	d__Bacteria|p__unclassified_Bacteria|c__unclassified_Bacteria|o__unclassified_Bacteria|f__unclassified_Bacteria	LEfSe	DSS_PX	2.957833736	0.424179265	0.828909183
d__Bacteria|p__unclassified_Bacteria|c__unclassified_Bacteria|o__unclassified_Bacteria|f__unclassified_Bacteria|g__unclassified_Bacteria	d__Bacteria|p__unclassified_Bacteria|c__unclassified_Bacteria|o__unclassified_Bacteria|f__unclassified_Bacteria|g__unclassified_Bacteria	LEfSe	DSS_PX	2.957833736	0.424179265	0.828909183
d__Bacteria|p__Firmicutes|c__Clostridia|o__Clostridiales|f__Lachnospiraceae|g__Clostridium_XlVb	d__Bacteria|p__Firmicutes|c__Clostridia|o__Clostridiales|f__Lachnospiraceae|g__Clostridium_XlVb	LEfSe	DSS_PX	2.928085598	0.041473142	0.703604277
d__Bacteria|p__Firmicutes|c__unclassified_Firmicutes	d__Bacteria|p__Firmicutes|c__unclassified_Firmicutes	LEfSe	DSS	2.798834782	0.64865315	0.861032432
d__Bacteria|p__Firmicutes|c__unclassified_Firmicutes|o__unclassified_Firmicutes	d__Bacteria|p__Firmicutes|c__unclassified_Firmicutes|o__unclassified_Firmicutes	LEfSe	DSS	2.798834782	0.64865315	0.861032432
d__Bacteria|p__Firmicutes|c__unclassified_Firmicutes|o__unclassified_Firmicutes|f__unclassified_Firmicutes	d__Bacteria|p__Firmicutes|c__unclassified_Firmicutes|o__unclassified_Firmicutes|f__unclassified_Firmicutes	LEfSe	DSS	2.798834782	0.64865315	0.861032432
d__Bacteria|p__Firmicutes|c__unclassified_Firmicutes|o__unclassified_Firmicutes|f__unclassified_Firmicutes|g__unclassified_Firmicutes	d__Bacteria|p__Firmicutes|c__unclassified_Firmicutes|o__unclassified_Firmicutes|f__unclassified_Firmicutes|g__unclassified_Firmicutes	LEfSe	DSS	2.798834782	0.64865315	0.861032432
d__Bacteria|p__Proteobacteria|c__Gammaproteobacteria|o__Enterobacteriales|f__Enterobacteriaceae|g__unclassified_Enterobacteriaceae	d__Bacteria|p__Proteobacteria|c__Gammaproteobacteria|o__Enterobacteriales|f__Enterobacteriaceae|g__unclassified_Enterobacteriaceae	LEfSe	DSS	2.762105991	0.997146935	0.999109823
d__Bacteria|p__Bacteroidetes|c__Bacteroidia|o__Bacteroidales|f__Porphyromonadaceae|g__Petrimonas	d__Bacteria|p__Bacteroidetes|c__Bacteroidia|o__Bacteroidales|f__Porphyromonadaceae|g__Petrimonas	LEfSe	DSS	2.755917316	0.088670778	0.824477916
d__Bacteria|p__Actinobacteria|c__Actinobacteria|o__Coriobacteriales|f__Coriobacteriaceae|g__Enterorhabdus	d__Bacteria|p__Actinobacteria|c__Actinobacteria|o__Coriobacteriales|f__Coriobacteriaceae|g__Enterorhabdus	LEfSe	DSS_FX	2.681413516	0.023484173	0.703604277
d__Bacteria|p__Firmicutes|c__Clostridia|o__Clostridiales|f__Clostridiales_Incertae_Sedis_XIII	d__Bacteria|p__Firmicutes|c__Clostridia|o__Clostridiales|f__Clostridiales_Incertae_Sedis_XIII	LEfSe	DSS_FX	2.645646892	0.350632146	0.824477916
d__Bacteria|p__Firmicutes|c__Clostridia|o__Clostridiales|f__Clostridiales_Incertae_Sedis_XIII|g__Anaerovorax	d__Bacteria|p__Firmicutes|c__Clostridia|o__Clostridiales|f__Clostridiales_Incertae_Sedis_XIII|g__Anaerovorax	LEfSe	DSS_FX	2.645646892	0.350632146	0.824477916
d__Bacteria|p__Proteobacteria|c__Deltaproteobacteria|o__Desulfovibrionales|f__Desulfovibrionaceae|g__unclassified_Desulfovibrionaceae	d__Bacteria|p__Proteobacteria|c__Deltaproteobacteria|o__Desulfovibrionales|f__Desulfovibrionaceae|g__unclassified_Desulfovibrionaceae	LEfSe	DSS_FX	2.638933484	0.483643466	0.847315198
d__Bacteria|p__Actinobacteria|c__Actinobacteria|o__Coriobacteriales|f__Coriobacteriaceae|g__Parvibacter	d__Bacteria|p__Actinobacteria|c__Actinobacteria|o__Coriobacteriales|f__Coriobacteriaceae|g__Parvibacter	LEfSe	DSS_FX	2.567806679	0.005784062	0.488275332
d__Bacteria|p__Bacteroidetes|c__Bacteroidia|o__Bacteroidales|f__unclassified_Bacteroidales	d__Bacteria|p__Bacteroidetes|c__Bacteroidia|o__Bacteroidales|f__unclassified_Bacteroidales	LEfSe	DSS_FX	2.502429133	0.38593261	0.824477916
d__Bacteria|p__Bacteroidetes|c__Bacteroidia|o__Bacteroidales|f__unclassified_Bacteroidales|g__unclassified_Bacteroidales	d__Bacteria|p__Bacteroidetes|c__Bacteroidia|o__Bacteroidales|f__unclassified_Bacteroidales|g__unclassified_Bacteroidales	LEfSe	DSS_FX	2.502429133	0.38593261	0.824477916
d__Bacteria|p__Bacteroidetes|c__Bacteroidia|o__Bacteroidales|f__Prevotellaceae	d__Bacteria|p__Bacteroidetes|c__Bacteroidia|o__Bacteroidales|f__Prevotellaceae	LEfSe	DSS_FX	2.477475647	0.328369934	0.824477916
d__Bacteria|p__Bacteroidetes|c__Bacteroidia|o__Bacteroidales|f__Prevotellaceae|g__Prevotella	d__Bacteria|p__Bacteroidetes|c__Bacteroidia|o__Bacteroidales|f__Prevotellaceae|g__Prevotella	LEfSe	DSS_FX	2.477475647	0.328369934	0.824477916
d__Bacteria|p__Proteobacteria|c__Gammaproteobacteria|o__Aeromonadales	d__Bacteria|p__Proteobacteria|c__Gammaproteobacteria|o__Aeromonadales	LEfSe	DSS_FX	2.474064572	0.958048244	0.994239943
d__Bacteria|p__Proteobacteria|c__Gammaproteobacteria|o__Aeromonadales|f__Aeromonadaceae	d__Bacteria|p__Proteobacteria|c__Gammaproteobacteria|o__Aeromonadales|f__Aeromonadaceae	LEfSe	DSS_FX	2.474064572	0.958048244	0.994239943
d__Bacteria|p__Proteobacteria|c__Gammaproteobacteria|o__Aeromonadales|f__Aeromonadaceae|g__Aeromonas	d__Bacteria|p__Proteobacteria|c__Gammaproteobacteria|o__Aeromonadales|f__Aeromonadaceae|g__Aeromonas	LEfSe	DSS_FX	2.474064572	0.958048244	0.994239943
d__Bacteria|p__Firmicutes|c__Clostridia|o__Clostridiales|f__Ruminococcaceae|g__Anaerotruncus	d__Bacteria|p__Firmicutes|c__Clostridia|o__Clostridiales|f__Ruminococcaceae|g__Anaerotruncus	LEfSe	DSS_FX	2.463042984	0.079364598	0.774202037
d__Bacteria|p__Firmicutes|c__Clostridia|o__Clostridiales|f__Lachnospiraceae|g__Dorea	d__Bacteria|p__Firmicutes|c__Clostridia|o__Clostridiales|f__Lachnospiraceae|g__Dorea	LEfSe	DSS_FX	2.440777927	0.448046999	0.845514071
d__Bacteria|p__Proteobacteria|c__Gammaproteobacteria|o__unclassified_Gammaproteobacteria	d__Bacteria|p__Proteobacteria|c__Gammaproteobacteria|o__unclassified_Gammaproteobacteria	LEfSe	DSS_PX	2.416215478	0.893278262	0.974431328
d__Bacteria|p__Proteobacteria|c__Gammaproteobacteria|o__unclassified_Gammaproteobacteria|f__unclassified_Gammaproteobacteria	d__Bacteria|p__Proteobacteria|c__Gammaproteobacteria|o__unclassified_Gammaproteobacteria|f__unclassified_Gammaproteobacteria	LEfSe	DSS_PX	2.416215478	0.893278262	0.974431328
d__Bacteria|p__Proteobacteria|c__Gammaproteobacteria|o__unclassified_Gammaproteobacteria|f__unclassified_Gammaproteobacteria|g__unclassified_Gammaproteobacteria	d__Bacteria|p__Proteobacteria|c__Gammaproteobacteria|o__unclassified_Gammaproteobacteria|f__unclassified_Gammaproteobacteria|g__unclassified_Gammaproteobacteria	LEfSe	DSS_PX	2.416215478	0.893278262	0.974431328
d__Bacteria|p__Proteobacteria|c__Alphaproteobacteria	d__Bacteria|p__Proteobacteria|c__Alphaproteobacteria	LEfSe	DSS_PX	2.405657264	0.707714662	0.908134823
d__Bacteria|p__Actinobacteria|c__Actinobacteria|o__Coriobacteriales|f__Coriobacteriaceae|g__Olsenella	d__Bacteria|p__Actinobacteria|c__Actinobacteria|o__Coriobacteriales|f__Coriobacteriaceae|g__Olsenella	LEfSe	DSS	2.40206549	0.147617138	0.824477916
d__Bacteria|p__Firmicutes|c__Clostridia|o__Clostridiales|f__Ruminococcaceae|g__Butyricicoccus	d__Bacteria|p__Firmicutes|c__Clostridia|o__Clostridiales|f__Ruminococcaceae|g__Butyricicoccus	LEfSe	DSS_PX	2.381269892	0.246079218	0.824477916
d__Bacteria|p__Firmicutes|c__Clostridia|o__Clostridiales|f__Lachnospiraceae|g__Acetatifactor	d__Bacteria|p__Firmicutes|c__Clostridia|o__Clostridiales|f__Lachnospiraceae|g__Acetatifactor	LEfSe	DSS_PX	2.378588797	0.743999969	0.908134823
d__Bacteria|p__Proteobacteria|c__Gammaproteobacteria|o__Xanthomonadales	d__Bacteria|p__Proteobacteria|c__Gammaproteobacteria|o__Xanthomonadales	LEfSe	DSS_PX	2.360021467	0.484417922	0.847315198
d__Bacteria|p__Firmicutes|c__Bacilli|o__Bacillales	d__Bacteria|p__Firmicutes|c__Bacilli|o__Bacillales	LEfSe	DSS_PX	2.354697423	0.294808711	0.824477916
d__Bacteria|p__Tenericutes	d__Bacteria|p__Tenericutes	LEfSe	DSS_PX	2.346041	0.737557104	0.908134823
d__Bacteria|p__Tenericutes|c__Mollicutes	d__Bacteria|p__Tenericutes|c__Mollicutes	LEfSe	DSS_PX	2.346041	0.737557104	0.908134823
d__Bacteria|p__Tenericutes|c__Mollicutes|o__Anaeroplasmatales	d__Bacteria|p__Tenericutes|c__Mollicutes|o__Anaeroplasmatales	LEfSe	DSS_PX	2.346041	0.737557104	0.908134823
d__Bacteria|p__Tenericutes|c__Mollicutes|o__Anaeroplasmatales|f__Anaeroplasmataceae	d__Bacteria|p__Tenericutes|c__Mollicutes|o__Anaeroplasmatales|f__Anaeroplasmataceae	LEfSe	DSS_PX	2.346041	0.737557104	0.908134823
d__Bacteria|p__Tenericutes|c__Mollicutes|o__Anaeroplasmatales|f__Anaeroplasmataceae|g__Anaeroplasma	d__Bacteria|p__Tenericutes|c__Mollicutes|o__Anaeroplasmatales|f__Anaeroplasmataceae|g__Anaeroplasma	LEfSe	DSS_PX	2.346041	0.737557104	0.908134823
d__Bacteria|p__Proteobacteria|c__Gammaproteobacteria|o__Xanthomonadales|f__Sinobacteraceae	d__Bacteria|p__Proteobacteria|c__Gammaproteobacteria|o__Xanthomonadales|f__Sinobacteraceae	LEfSe	DSS_FX	2.322260669	0.513906321	0.853439989
d__Bacteria|p__Firmicutes|c__Clostridia|o__Clostridiales|f__Peptococcaceae_1	d__Bacteria|p__Firmicutes|c__Clostridia|o__Clostridiales|f__Peptococcaceae_1	LEfSe	DSS	2.291191391	0.724884634	0.908134823
d__Bacteria|p__Firmicutes|c__Clostridia|o__Clostridiales|f__Peptococcaceae_1|g__Peptococcus	d__Bacteria|p__Firmicutes|c__Clostridia|o__Clostridiales|f__Peptococcaceae_1|g__Peptococcus	LEfSe	DSS	2.291191391	0.724884634	0.908134823
d__Bacteria|p__Proteobacteria|c__Alphaproteobacteria|o__Rhizobiales	d__Bacteria|p__Proteobacteria|c__Alphaproteobacteria|o__Rhizobiales	LEfSe	DSS_PX	2.280586458	0.405619274	0.824477916
d__Bacteria|p__Proteobacteria|c__Gammaproteobacteria|o__Xanthomonadales|f__Sinobacteraceae|g__Nevskia	d__Bacteria|p__Proteobacteria|c__Gammaproteobacteria|o__Xanthomonadales|f__Sinobacteraceae|g__Nevskia	LEfSe	DSS_FX	2.269258184	0.69568581	0.903326728
d__Bacteria|p__Bacteroidetes|c__Bacteroidia|o__Bacteroidales|f__Porphyromonadaceae|g__Barnesiella	d__Bacteria|p__Bacteroidetes|c__Bacteroidia|o__Bacteroidales|f__Porphyromonadaceae|g__Barnesiella	LEfSe	DSS	2.266013773	0.382097941	0.824477916
d__Bacteria|p__Actinobacteria|c__Actinobacteria|o__Bifidobacteriales	d__Bacteria|p__Actinobacteria|c__Actinobacteria|o__Bifidobacteriales	LEfSe	DSS_FX	2.243387596	0.036761329	0.703604277
d__Bacteria|p__Actinobacteria|c__Actinobacteria|o__Bifidobacteriales|f__Bifidobacteriaceae	d__Bacteria|p__Actinobacteria|c__Actinobacteria|o__Bifidobacteriales|f__Bifidobacteriaceae	LEfSe	DSS_FX	2.243387596	0.036761329	0.703604277
d__Bacteria|p__Actinobacteria|c__Actinobacteria|o__Bifidobacteriales|f__Bifidobacteriaceae|g__Bifidobacterium	d__Bacteria|p__Actinobacteria|c__Actinobacteria|o__Bifidobacteriales|f__Bifidobacteriaceae|g__Bifidobacterium	LEfSe	DSS_FX	2.243387596	0.036761329	0.703604277
d__Bacteria|p__Bacteroidetes|c__Flavobacteriia	d__Bacteria|p__Bacteroidetes|c__Flavobacteriia	LEfSe	DSS	2.141658058	0.276857844	0.824477916
d__Bacteria|p__Bacteroidetes|c__Flavobacteriia|o__Flavobacteriales	d__Bacteria|p__Bacteroidetes|c__Flavobacteriia|o__Flavobacteriales	LEfSe	DSS	2.141658058	0.276857844	0.824477916
d__Bacteria|p__Bacteroidetes|c__Flavobacteriia|o__Flavobacteriales|f__Flavobacteriaceae	d__Bacteria|p__Bacteroidetes|c__Flavobacteriia|o__Flavobacteriales|f__Flavobacteriaceae	LEfSe	DSS	2.131369463	0.275289054	0.824477916
d__Bacteria|p__Proteobacteria|c__Betaproteobacteria|o__Methylophilales	d__Bacteria|p__Proteobacteria|c__Betaproteobacteria|o__Methylophilales	LEfSe	DSS_PX	2.113743304	0.799442188	0.926109247
d__Bacteria|p__Proteobacteria|c__Betaproteobacteria|o__Methylophilales|f__Methylophilaceae	d__Bacteria|p__Proteobacteria|c__Betaproteobacteria|o__Methylophilales|f__Methylophilaceae	LEfSe	DSS_PX	2.113743304	0.799442188	0.926109247
d__Bacteria|p__Proteobacteria|c__Betaproteobacteria|o__Methylophilales|f__Methylophilaceae|g__Methylophilus	d__Bacteria|p__Proteobacteria|c__Betaproteobacteria|o__Methylophilales|f__Methylophilaceae|g__Methylophilus	LEfSe	DSS_PX	2.113743304	0.799442188	0.926109247
d__Bacteria|p__Firmicutes|c__Clostridia|o__Clostridiales|f__norank_Clostridiales	d__Bacteria|p__Firmicutes|c__Clostridia|o__Clostridiales|f__norank_Clostridiales	LEfSe	DSS_FX	2.085773051	0.399530922	0.824477916
d__Bacteria|p__Firmicutes|c__Clostridia|o__Clostridiales|f__norank_Clostridiales|g__unclassified_Clostridiales	d__Bacteria|p__Firmicutes|c__Clostridia|o__Clostridiales|f__norank_Clostridiales|g__unclassified_Clostridiales	LEfSe	DSS_FX	2.085773051	0.399530922	0.824477916
d__Bacteria|p__Bacteroidetes|c__Bacteroidia|o__Bacteroidales|f__Porphyromonadaceae|g__Macellibacteroides	d__Bacteria|p__Bacteroidetes|c__Bacteroidia|o__Bacteroidales|f__Porphyromonadaceae|g__Macellibacteroides	LEfSe	DSS	2.084185703	0.45958889	0.845514071
d__Bacteria|p__Bacteroidetes|c__unclassified_Bacteroidetes	d__Bacteria|p__Bacteroidetes|c__unclassified_Bacteroidetes	LEfSe	DSS	2.083311275	0.033030188	0.703604277
d__Bacteria|p__Bacteroidetes|c__unclassified_Bacteroidetes|o__unclassified_Bacteroidetes	d__Bacteria|p__Bacteroidetes|c__unclassified_Bacteroidetes|o__unclassified_Bacteroidetes	LEfSe	DSS	2.083311275	0.033030188	0.703604277
d__Bacteria|p__Bacteroidetes|c__unclassified_Bacteroidetes|o__unclassified_Bacteroidetes|f__unclassified_Bacteroidetes	d__Bacteria|p__Bacteroidetes|c__unclassified_Bacteroidetes|o__unclassified_Bacteroidetes|f__unclassified_Bacteroidetes	LEfSe	DSS	2.083311275	0.033030188	0.703604277
d__Bacteria|p__Bacteroidetes|c__unclassified_Bacteroidetes|o__unclassified_Bacteroidetes|f__unclassified_Bacteroidetes|g__unclassified_Bacteroidetes	d__Bacteria|p__Bacteroidetes|c__unclassified_Bacteroidetes|o__unclassified_Bacteroidetes|f__unclassified_Bacteroidetes|g__unclassified_Bacteroidetes	LEfSe	DSS	2.083311275	0.033030188	0.703604277
d__Bacteria|p__Chloroflexi	d__Bacteria|p__Chloroflexi	LEfSe	DSS_FX	2.066266967	0.565525439	0.853439989
d__Bacteria|p__Proteobacteria|c__Betaproteobacteria|o__Burkholderiales|f__Comamonadaceae	d__Bacteria|p__Proteobacteria|c__Betaproteobacteria|o__Burkholderiales|f__Comamonadaceae	LEfSe	DSS_PX	2.055849432	0.642555988	0.861032432
d__Bacteria|p__Firmicutes|c__Bacilli|o__Bacillales|f__Alicyclobacillaceae	d__Bacteria|p__Firmicutes|c__Bacilli|o__Bacillales|f__Alicyclobacillaceae	LEfSe	DSS_PX	2.027504597	0.292612448	0.824477916
d__Bacteria|p__Firmicutes|c__Bacilli|o__Bacillales|f__Alicyclobacillaceae|g__unclassified_Alicyclobacillaceae	d__Bacteria|p__Firmicutes|c__Bacilli|o__Bacillales|f__Alicyclobacillaceae|g__unclassified_Alicyclobacillaceae	LEfSe	DSS_PX	2.027504597	0.292612448	0.824477916
d__Bacteria|p__Proteobacteria|c__Alphaproteobacteria|o__Rhodospirillales	d__Bacteria|p__Proteobacteria|c__Alphaproteobacteria|o__Rhodospirillales	LEfSe	DSS	2.011915701	0.163723404	0.824477916
d__Bacteria|p__Proteobacteria|c__Alphaproteobacteria|o__Sphingomonadales	d__Bacteria|p__Proteobacteria|c__Alphaproteobacteria|o__Sphingomonadales	LEfSe	DSS	1.998265866	0.978613382	0.994239943
d__Bacteria|p__Proteobacteria|c__Betaproteobacteria|o__Burkholderiales|f__Comamonadaceae|g__Curvibacter	d__Bacteria|p__Proteobacteria|c__Betaproteobacteria|o__Burkholderiales|f__Comamonadaceae|g__Curvibacter	LEfSe	DSS_FX	1.990917892	0.548086813	0.853439989
d__Bacteria|p__Planctomycetes	d__Bacteria|p__Planctomycetes	LEfSe	DSS_PX	1.990691975	0.008308689	0.488275332
d__Bacteria|p__Planctomycetes|c__Planctomycetia	d__Bacteria|p__Planctomycetes|c__Planctomycetia	LEfSe	DSS_PX	1.990691975	0.008308689	0.488275332
d__Bacteria|p__Planctomycetes|c__Planctomycetia|o__Planctomycetales	d__Bacteria|p__Planctomycetes|c__Planctomycetia|o__Planctomycetales	LEfSe	DSS_PX	1.990691975	0.008308689	0.488275332
d__Bacteria|p__Planctomycetes|c__Planctomycetia|o__Planctomycetales|f__Planctomycetaceae	d__Bacteria|p__Planctomycetes|c__Planctomycetia|o__Planctomycetales|f__Planctomycetaceae	LEfSe	DSS_PX	1.990691975	0.008308689	0.488275332
d__Bacteria|p__Proteobacteria|c__Alphaproteobacteria|o__unclassified_Alphaproteobacteria	d__Bacteria|p__Proteobacteria|c__Alphaproteobacteria|o__unclassified_Alphaproteobacteria	LEfSe	DSS_FX	1.987130283	0.216937563	0.824477916
d__Bacteria|p__Proteobacteria|c__Alphaproteobacteria|o__unclassified_Alphaproteobacteria|f__unclassified_Alphaproteobacteria	d__Bacteria|p__Proteobacteria|c__Alphaproteobacteria|o__unclassified_Alphaproteobacteria|f__unclassified_Alphaproteobacteria	LEfSe	DSS_FX	1.987130283	0.216937563	0.824477916
d__Bacteria|p__Proteobacteria|c__Alphaproteobacteria|o__unclassified_Alphaproteobacteria|f__unclassified_Alphaproteobacteria|g__unclassified_Alphaproteobacteria	d__Bacteria|p__Proteobacteria|c__Alphaproteobacteria|o__unclassified_Alphaproteobacteria|f__unclassified_Alphaproteobacteria|g__unclassified_Alphaproteobacteria	LEfSe	DSS_FX	1.987130283	0.216937563	0.824477916
d__Bacteria|p__Actinobacteria|c__Actinobacteria|o__Actinomycetales	d__Bacteria|p__Actinobacteria|c__Actinobacteria|o__Actinomycetales	LEfSe	DSS_FX	1.985806816	0.321308865	0.824477916
d__Bacteria|p__Planctomycetes|c__Planctomycetia|o__Planctomycetales|f__Planctomycetaceae|g__unclassified_Planctomycetaceae	d__Bacteria|p__Planctomycetes|c__Planctomycetia|o__Planctomycetales|f__Planctomycetaceae|g__unclassified_Planctomycetaceae	LEfSe	DSS_PX	1.978265077	0.008800783	0.488275332
d__Bacteria|p__Proteobacteria|c__Gammaproteobacteria|o__Enterobacteriales|f__Enterobacteriaceae|g__Proteus	d__Bacteria|p__Proteobacteria|c__Gammaproteobacteria|o__Enterobacteriales|f__Enterobacteriaceae|g__Proteus	LEfSe	DSS_PX	1.977169041	0.819514602	0.926109247
d__Bacteria|p__Proteobacteria|c__Alphaproteobacteria|o__Rhodospirillales|f__Rhodospirillaceae	d__Bacteria|p__Proteobacteria|c__Alphaproteobacteria|o__Rhodospirillales|f__Rhodospirillaceae	LEfSe	DSS	1.962164364	0.679566473	0.889201375
d__Bacteria|p__Proteobacteria|c__Alphaproteobacteria|o__Rhodospirillales|f__Rhodospirillaceae|g__unclassified_Rhodospirillaceae	d__Bacteria|p__Proteobacteria|c__Alphaproteobacteria|o__Rhodospirillales|f__Rhodospirillaceae|g__unclassified_Rhodospirillaceae	LEfSe	DSS	1.962164364	0.679566473	0.889201375
d__Bacteria|p__Proteobacteria|c__Gammaproteobacteria|o__Pseudomonadales|f__Pseudomonadaceae|g__Pseudomonas	d__Bacteria|p__Proteobacteria|c__Gammaproteobacteria|o__Pseudomonadales|f__Pseudomonadaceae|g__Pseudomonas	LEfSe	DSS_FX	1.949878552	0.799155464	0.926109247
d__Bacteria|p__Bacteroidetes|c__Sphingobacteriia	d__Bacteria|p__Bacteroidetes|c__Sphingobacteriia	LEfSe	DSS	1.933987547	0.579486691	0.853439989
d__Bacteria|p__Bacteroidetes|c__Sphingobacteriia|o__Sphingobacteriales	d__Bacteria|p__Bacteroidetes|c__Sphingobacteriia|o__Sphingobacteriales	LEfSe	DSS	1.933987547	0.579486691	0.853439989
d__Bacteria|p__Firmicutes|c__Clostridia|o__Clostridiales|f__Syntrophomonadaceae	d__Bacteria|p__Firmicutes|c__Clostridia|o__Clostridiales|f__Syntrophomonadaceae	LEfSe	DSS_FX	1.93101253	0.547359754	0.853439989
d__Bacteria|p__Firmicutes|c__Clostridia|o__Clostridiales|f__Syntrophomonadaceae|g__Syntrophomonas	d__Bacteria|p__Firmicutes|c__Clostridia|o__Clostridiales|f__Syntrophomonadaceae|g__Syntrophomonas	LEfSe	DSS_FX	1.93101253	0.547359754	0.853439989
d__Bacteria|p__Proteobacteria|c__Alphaproteobacteria|o__Rhizobiales|f__Hyphomicrobiaceae	d__Bacteria|p__Proteobacteria|c__Alphaproteobacteria|o__Rhizobiales|f__Hyphomicrobiaceae	LEfSe	DSS_FX	1.926887568	0.699573253	0.905472315
d__Bacteria|p__Proteobacteria|c__Gammaproteobacteria|o__Pseudomonadales|f__Pseudomonadaceae	d__Bacteria|p__Proteobacteria|c__Gammaproteobacteria|o__Pseudomonadales|f__Pseudomonadaceae	LEfSe	DSS_FX	1.92287647	0.798361311	0.926109247
d__Bacteria|p__Chloroflexi|c__Anaerolineae	d__Bacteria|p__Chloroflexi|c__Anaerolineae	LEfSe	DSS_FX	1.91934777	0.742541148	0.908134823
d__Bacteria|p__Chloroflexi|c__Anaerolineae|o__Anaerolineales	d__Bacteria|p__Chloroflexi|c__Anaerolineae|o__Anaerolineales	LEfSe	DSS_FX	1.91934777	0.742541148	0.908134823
d__Bacteria|p__Chloroflexi|c__Anaerolineae|o__Anaerolineales|f__Anaerolineaceae	d__Bacteria|p__Chloroflexi|c__Anaerolineae|o__Anaerolineales|f__Anaerolineaceae	LEfSe	DSS_FX	1.91934777	0.742541148	0.908134823
d__Bacteria|p__Chloroflexi|c__Anaerolineae|o__Anaerolineales|f__Anaerolineaceae|g__unclassified_Anaerolineaceae	d__Bacteria|p__Chloroflexi|c__Anaerolineae|o__Anaerolineales|f__Anaerolineaceae|g__unclassified_Anaerolineaceae	LEfSe	DSS_FX	1.907892465	0.791361816	0.926109247
d__Bacteria|p__Proteobacteria|c__Alphaproteobacteria|o__Sphingomonadales|f__Sphingomonadaceae	d__Bacteria|p__Proteobacteria|c__Alphaproteobacteria|o__Sphingomonadales|f__Sphingomonadaceae	LEfSe	DSS_PX	1.896606677	0.741559409	0.908134823
d__Bacteria|p__Proteobacteria|c__Gammaproteobacteria|o__Vibrionales	d__Bacteria|p__Proteobacteria|c__Gammaproteobacteria|o__Vibrionales	LEfSe	DSS_PX	1.886464018	0.731717249	0.908134823
d__Bacteria|p__Proteobacteria|c__Gammaproteobacteria|o__Vibrionales|f__Vibrionaceae	d__Bacteria|p__Proteobacteria|c__Gammaproteobacteria|o__Vibrionales|f__Vibrionaceae	LEfSe	DSS_PX	1.886464018	0.731717249	0.908134823
d__Bacteria|p__Bacteroidetes|c__Flavobacteriia|o__Flavobacteriales|f__Flavobacteriaceae|g__unclassified_Flavobacteriaceae	d__Bacteria|p__Bacteroidetes|c__Flavobacteriia|o__Flavobacteriales|f__Flavobacteriaceae|g__unclassified_Flavobacteriaceae	LEfSe	DSS_FX	1.877162448	0.200979377	0.824477916
d__Bacteria|p__Firmicutes|c__Erysipelotrichia|o__Erysipelotrichales|f__Erysipelotrichaceae|g__Holdemania	d__Bacteria|p__Firmicutes|c__Erysipelotrichia|o__Erysipelotrichales|f__Erysipelotrichaceae|g__Holdemania	LEfSe	DSS	1.872381803	0.47105333	0.845514071
d__Bacteria|p__Proteobacteria|c__Alphaproteobacteria|o__Rhizobiales|f__Rhizobiaceae	d__Bacteria|p__Proteobacteria|c__Alphaproteobacteria|o__Rhizobiales|f__Rhizobiaceae	LEfSe	DSS_PX	1.867733346	0.309900716	0.824477916
d__Bacteria|p__Proteobacteria|c__Gammaproteobacteria|o__Pseudomonadales|f__Moraxellaceae|g__Psychrobacter	d__Bacteria|p__Proteobacteria|c__Gammaproteobacteria|o__Pseudomonadales|f__Moraxellaceae|g__Psychrobacter	LEfSe	DSS	1.848151306	0.906515524	0.983830281
d__Bacteria|p__Bacteroidetes|c__Sphingobacteriia|o__Sphingobacteriales|f__Sphingobacteriaceae|g__unclassified_Sphingobacteriaceae	d__Bacteria|p__Bacteroidetes|c__Sphingobacteriia|o__Sphingobacteriales|f__Sphingobacteriaceae|g__unclassified_Sphingobacteriaceae	LEfSe	DSS	1.846044372	0.067452159	0.736440864
d__Bacteria|p__Bacteroidetes|c__Sphingobacteriia|o__Sphingobacteriales|f__Sphingobacteriaceae	d__Bacteria|p__Bacteroidetes|c__Sphingobacteriia|o__Sphingobacteriales|f__Sphingobacteriaceae	LEfSe	DSS	1.830654625	0.107866033	0.824477916
d__Bacteria|p__Proteobacteria|c__Gammaproteobacteria|o__Xanthomonadales|f__Xanthomonadaceae|g__Thermomonas	d__Bacteria|p__Proteobacteria|c__Gammaproteobacteria|o__Xanthomonadales|f__Xanthomonadaceae|g__Thermomonas	LEfSe	DSS_FX	1.826433667	0.298637	0.824477916
d__Bacteria|p__Proteobacteria|c__Alphaproteobacteria|o__Sphingomonadales|f__Sphingomonadaceae|g__Sphingomonas	d__Bacteria|p__Proteobacteria|c__Alphaproteobacteria|o__Sphingomonadales|f__Sphingomonadaceae|g__Sphingomonas	LEfSe	DSS_PX	1.825004205	0.51980339	0.853439989
d__Bacteria|p__Firmicutes|c__Clostridia|o__Clostridiales|f__Peptostreptococcaceae|g__unclassified_Peptostreptococcaceae	d__Bacteria|p__Firmicutes|c__Clostridia|o__Clostridiales|f__Peptostreptococcaceae|g__unclassified_Peptostreptococcaceae	LEfSe	DSS_FX	1.819490111	0.317180663	0.824477916
d__Bacteria|p__Bacteroidetes|c__Sphingobacteriia|o__Sphingobacteriales|f__Chitinophagaceae	d__Bacteria|p__Bacteroidetes|c__Sphingobacteriia|o__Sphingobacteriales|f__Chitinophagaceae	LEfSe	DSS	1.818315877	0.791772518	0.926109247
d__Bacteria|p__Proteobacteria|c__Alphaproteobacteria|o__Rhizobiales|f__Rhizobiaceae|g__Ensifer	d__Bacteria|p__Proteobacteria|c__Alphaproteobacteria|o__Rhizobiales|f__Rhizobiaceae|g__Ensifer	LEfSe	DSS_PX	1.811057585	0.627972199	0.861032432
d__Bacteria|p__Proteobacteria|c__unclassified_Proteobacteria	d__Bacteria|p__Proteobacteria|c__unclassified_Proteobacteria	LEfSe	DSS	1.744676448	0.761834124	0.908134823
d__Bacteria|p__Proteobacteria|c__unclassified_Proteobacteria|o__unclassified_Proteobacteria	d__Bacteria|p__Proteobacteria|c__unclassified_Proteobacteria|o__unclassified_Proteobacteria	LEfSe	DSS	1.744676448	0.761834124	0.908134823
d__Bacteria|p__Proteobacteria|c__unclassified_Proteobacteria|o__unclassified_Proteobacteria|f__unclassified_Proteobacteria	d__Bacteria|p__Proteobacteria|c__unclassified_Proteobacteria|o__unclassified_Proteobacteria|f__unclassified_Proteobacteria	LEfSe	DSS	1.744676448	0.761834124	0.908134823
d__Bacteria|p__Proteobacteria|c__unclassified_Proteobacteria|o__unclassified_Proteobacteria|f__unclassified_Proteobacteria|g__unclassified_Proteobacteria	d__Bacteria|p__Proteobacteria|c__unclassified_Proteobacteria|o__unclassified_Proteobacteria|f__unclassified_Proteobacteria|g__unclassified_Proteobacteria	LEfSe	DSS	1.744676448	0.761834124	0.908134823
d__Bacteria|p__Proteobacteria|c__Alphaproteobacteria|o__Rhizobiales|f__unclassified_Rhizobiales	d__Bacteria|p__Proteobacteria|c__Alphaproteobacteria|o__Rhizobiales|f__unclassified_Rhizobiales	LEfSe	DSS_PX	1.743940005	0.673537516	0.888162165
d__Bacteria|p__Proteobacteria|c__Alphaproteobacteria|o__Rhizobiales|f__unclassified_Rhizobiales|g__unclassified_Rhizobiales	d__Bacteria|p__Proteobacteria|c__Alphaproteobacteria|o__Rhizobiales|f__unclassified_Rhizobiales|g__unclassified_Rhizobiales	LEfSe	DSS_PX	1.743940005	0.673537516	0.888162165
d__Bacteria|p__Bacteroidetes|c__Sphingobacteriia|o__Sphingobacteriales|f__Chitinophagaceae|g__unclassified_Chitinophagaceae	d__Bacteria|p__Bacteroidetes|c__Sphingobacteriia|o__Sphingobacteriales|f__Chitinophagaceae|g__unclassified_Chitinophagaceae	LEfSe	DSS	1.74075371	0.823190506	0.926109247
d__Bacteria|p__Firmicutes|c__Bacilli|o__Bacillales|f__Planococcaceae	d__Bacteria|p__Firmicutes|c__Bacilli|o__Bacillales|f__Planococcaceae	LEfSe	DSS_PX	1.736328639	0.178229771	0.824477916
d__Bacteria|p__Acidobacteria|c__Acidobacteria_Gp4|o__norank_Acidobacteria_Gp4|f__norank_Acidobacteria_Gp4|g__unclassified_Acidobacteria_Gp4	d__Bacteria|p__Acidobacteria|c__Acidobacteria_Gp4|o__norank_Acidobacteria_Gp4|f__norank_Acidobacteria_Gp4|g__unclassified_Acidobacteria_Gp4	LEfSe	DSS_PX	1.729193533	0.309359886	0.824477916
d__Bacteria|p__Firmicutes|c__Bacilli|o__Lactobacillales|f__Enterococcaceae	d__Bacteria|p__Firmicutes|c__Bacilli|o__Lactobacillales|f__Enterococcaceae	LEfSe	DSS	1.726310485	0.261655424	0.824477916
d__Bacteria|p__Firmicutes|c__Bacilli|o__Lactobacillales|f__Enterococcaceae|g__Enterococcus	d__Bacteria|p__Firmicutes|c__Bacilli|o__Lactobacillales|f__Enterococcaceae|g__Enterococcus	LEfSe	DSS	1.726310485	0.261655424	0.824477916
d__Bacteria|p__Proteobacteria|c__Alphaproteobacteria|o__Rhizobiales|f__Hyphomicrobiaceae|g__unclassified_Hyphomicrobiaceae	d__Bacteria|p__Proteobacteria|c__Alphaproteobacteria|o__Rhizobiales|f__Hyphomicrobiaceae|g__unclassified_Hyphomicrobiaceae	LEfSe	DSS_FX	1.725961925	0.751004517	0.908134823
d__Bacteria|p__Acidobacteria	d__Bacteria|p__Acidobacteria	LEfSe	DSS_PX	1.723065993	0.368895963	0.824477916
d__Bacteria|p__Proteobacteria|c__Betaproteobacteria|o__unclassified_Betaproteobacteria	d__Bacteria|p__Proteobacteria|c__Betaproteobacteria|o__unclassified_Betaproteobacteria	LEfSe	DSS_PX	1.704699298	0.394466042	0.824477916
d__Bacteria|p__Proteobacteria|c__Betaproteobacteria|o__unclassified_Betaproteobacteria|f__unclassified_Betaproteobacteria	d__Bacteria|p__Proteobacteria|c__Betaproteobacteria|o__unclassified_Betaproteobacteria|f__unclassified_Betaproteobacteria	LEfSe	DSS_PX	1.704699298	0.394466042	0.824477916
d__Bacteria|p__Proteobacteria|c__Betaproteobacteria|o__unclassified_Betaproteobacteria|f__unclassified_Betaproteobacteria|g__unclassified_Betaproteobacteria	d__Bacteria|p__Proteobacteria|c__Betaproteobacteria|o__unclassified_Betaproteobacteria|f__unclassified_Betaproteobacteria|g__unclassified_Betaproteobacteria	LEfSe	DSS_PX	1.704699298	0.394466042	0.824477916
d__Bacteria|p__Acidobacteria|c__Acidobacteria_Gp4	d__Bacteria|p__Acidobacteria|c__Acidobacteria_Gp4	LEfSe	DSS_PX	1.704139996	0.352720058	0.824477916
d__Bacteria|p__Acidobacteria|c__Acidobacteria_Gp4|o__norank_Acidobacteria_Gp4	d__Bacteria|p__Acidobacteria|c__Acidobacteria_Gp4|o__norank_Acidobacteria_Gp4	LEfSe	DSS_PX	1.704139996	0.352720058	0.824477916
d__Bacteria|p__Acidobacteria|c__Acidobacteria_Gp4|o__norank_Acidobacteria_Gp4|f__norank_Acidobacteria_Gp4	d__Bacteria|p__Acidobacteria|c__Acidobacteria_Gp4|o__norank_Acidobacteria_Gp4|f__norank_Acidobacteria_Gp4	LEfSe	DSS_PX	1.704139996	0.352720058	0.824477916
d__Bacteria|p__Proteobacteria|c__Gammaproteobacteria|o__Vibrionales|f__Vibrionaceae|g__unclassified_Vibrionaceae	d__Bacteria|p__Proteobacteria|c__Gammaproteobacteria|o__Vibrionales|f__Vibrionaceae|g__unclassified_Vibrionaceae	LEfSe	DSS_PX	1.673267757	0.136610017	0.824477916
d__Bacteria|p__Firmicutes|c__Bacilli|o__Bacillales|f__Bacillaceae_1	d__Bacteria|p__Firmicutes|c__Bacilli|o__Bacillales|f__Bacillaceae_1	LEfSe	DSS_PX	1.650440319	0.566020816	0.853439989
d__Bacteria|p__Firmicutes|c__Bacilli|o__Bacillales|f__Bacillaceae_1|g__Bacillus	d__Bacteria|p__Firmicutes|c__Bacilli|o__Bacillales|f__Bacillaceae_1|g__Bacillus	LEfSe	DSS_PX	1.650440319	0.566020816	0.853439989
d__Bacteria|p__Proteobacteria|c__Gammaproteobacteria|o__Vibrionales|f__Vibrionaceae|g__Vibrio	d__Bacteria|p__Proteobacteria|c__Gammaproteobacteria|o__Vibrionales|f__Vibrionaceae|g__Vibrio	LEfSe	DSS_PX	1.650400813	0.320503295	0.824477916
d__Bacteria|p__Chloroflexi|c__unclassified_Chloroflexi	d__Bacteria|p__Chloroflexi|c__unclassified_Chloroflexi	LEfSe	DSS_PX	1.641958129	0.505677721	0.853439989
d__Bacteria|p__Chloroflexi|c__unclassified_Chloroflexi|o__unclassified_Chloroflexi	d__Bacteria|p__Chloroflexi|c__unclassified_Chloroflexi|o__unclassified_Chloroflexi	LEfSe	DSS_PX	1.641958129	0.505677721	0.853439989
d__Bacteria|p__Chloroflexi|c__unclassified_Chloroflexi|o__unclassified_Chloroflexi|f__unclassified_Chloroflexi	d__Bacteria|p__Chloroflexi|c__unclassified_Chloroflexi|o__unclassified_Chloroflexi|f__unclassified_Chloroflexi	LEfSe	DSS_PX	1.641958129	0.505677721	0.853439989
d__Bacteria|p__Chloroflexi|c__unclassified_Chloroflexi|o__unclassified_Chloroflexi|f__unclassified_Chloroflexi|g__unclassified_Chloroflexi	d__Bacteria|p__Chloroflexi|c__unclassified_Chloroflexi|o__unclassified_Chloroflexi|f__unclassified_Chloroflexi|g__unclassified_Chloroflexi	LEfSe	DSS_PX	1.641958129	0.505677721	0.853439989
d__Bacteria|p__Actinobacteria|c__Actinobacteria|o__Actinomycetales|f__Micrococcaceae	d__Bacteria|p__Actinobacteria|c__Actinobacteria|o__Actinomycetales|f__Micrococcaceae	LEfSe	DSS_FX	1.633286304	0.072341932	0.736440864
d__Bacteria|p__Actinobacteria|c__Actinobacteria|o__Actinomycetales|f__Micrococcaceae|g__Arthrobacter	d__Bacteria|p__Actinobacteria|c__Actinobacteria|o__Actinomycetales|f__Micrococcaceae|g__Arthrobacter	LEfSe	DSS_FX	1.633286304	0.072341932	0.736440864
d__Bacteria|p__Proteobacteria|c__Alphaproteobacteria|o__Rhizobiales|f__Bradyrhizobiaceae	d__Bacteria|p__Proteobacteria|c__Alphaproteobacteria|o__Rhizobiales|f__Bradyrhizobiaceae	LEfSe	DSS_PX	1.615442864	0.611244716	0.861032432
d__Bacteria|p__Proteobacteria|c__Gammaproteobacteria|o__Vibrionales|f__Vibrionaceae|g__Photobacterium	d__Bacteria|p__Proteobacteria|c__Gammaproteobacteria|o__Vibrionales|f__Vibrionaceae|g__Photobacterium	LEfSe	DSS_FX	1.609963031	0.935990041	0.984766053
d__Bacteria|p__Proteobacteria|c__Gammaproteobacteria|o__Xanthomonadales|f__Xanthomonadaceae	d__Bacteria|p__Proteobacteria|c__Gammaproteobacteria|o__Xanthomonadales|f__Xanthomonadaceae	LEfSe	DSS_FX	1.607876378	0.754579286	0.908134823
d__Bacteria|p__Firmicutes|c__Bacilli|o__Bacillales|f__Planococcaceae|g__Lysinibacillus	d__Bacteria|p__Firmicutes|c__Bacilli|o__Bacillales|f__Planococcaceae|g__Lysinibacillus	LEfSe	DSS_PX	1.605646139	0.123541707	0.824477916
d__Bacteria|p__Proteobacteria|c__Betaproteobacteria|o__Burkholderiales|f__Comamonadaceae|g__unclassified_Comamonadaceae	d__Bacteria|p__Proteobacteria|c__Betaproteobacteria|o__Burkholderiales|f__Comamonadaceae|g__unclassified_Comamonadaceae	LEfSe	DSS	1.603106607	0.75796313	0.908134823
d__Bacteria|p__Firmicutes|c__Clostridia|o__Clostridiales|f__Clostridiales_Incertae_Sedis_XI	d__Bacteria|p__Firmicutes|c__Clostridia|o__Clostridiales|f__Clostridiales_Incertae_Sedis_XI	LEfSe	DSS_FX	1.599526511	0.356190579	0.824477916
d__Bacteria|p__Firmicutes|c__Clostridia|o__Clostridiales|f__Clostridiales_Incertae_Sedis_XI|g__Sedimentibacter	d__Bacteria|p__Firmicutes|c__Clostridia|o__Clostridiales|f__Clostridiales_Incertae_Sedis_XI|g__Sedimentibacter	LEfSe	DSS_FX	1.599526511	0.356190579	0.824477916
d__Bacteria|p__Proteobacteria|c__Gammaproteobacteria|o__Enterobacteriales|f__Enterobacteriaceae|g__Morganella	d__Bacteria|p__Proteobacteria|c__Gammaproteobacteria|o__Enterobacteriales|f__Enterobacteriaceae|g__Morganella	LEfSe	DSS	1.597579561	0.824219035	0.926109247
d__Bacteria|p__Firmicutes|c__Clostridia|o__Clostridiales|f__Eubacteriaceae|g__Anaerofustis	d__Bacteria|p__Firmicutes|c__Clostridia|o__Clostridiales|f__Eubacteriaceae|g__Anaerofustis	LEfSe	DSS_PX	1.578124747	0.48201	0.847315198
d__Bacteria|p__Synergistetes	d__Bacteria|p__Synergistetes	LEfSe	DSS_FX	1.555408999	0.331331852	0.824477916
d__Bacteria|p__Synergistetes|c__Synergistia	d__Bacteria|p__Synergistetes|c__Synergistia	LEfSe	DSS_FX	1.555408999	0.331331852	0.824477916
d__Bacteria|p__Synergistetes|c__Synergistia|o__Synergistales	d__Bacteria|p__Synergistetes|c__Synergistia|o__Synergistales	LEfSe	DSS_FX	1.555408999	0.331331852	0.824477916
d__Bacteria|p__Synergistetes|c__Synergistia|o__Synergistales|f__Synergistaceae	d__Bacteria|p__Synergistetes|c__Synergistia|o__Synergistales|f__Synergistaceae	LEfSe	DSS_FX	1.555408999	0.331331852	0.824477916
d__Bacteria|p__Actinobacteria|c__Actinobacteria|o__Actinomycetales|f__Micromonosporaceae	d__Bacteria|p__Actinobacteria|c__Actinobacteria|o__Actinomycetales|f__Micromonosporaceae	LEfSe	DSS	1.536746958	0.138402772	0.824477916
d__Bacteria|p__Actinobacteria|c__Actinobacteria|o__Actinomycetales|f__Micromonosporaceae|g__unclassified_Micromonosporaceae	d__Bacteria|p__Actinobacteria|c__Actinobacteria|o__Actinomycetales|f__Micromonosporaceae|g__unclassified_Micromonosporaceae	LEfSe	DSS	1.536746958	0.138402772	0.824477916
d__Bacteria|p__Proteobacteria|c__Gammaproteobacteria|o__Xanthomonadales|f__Xanthomonadaceae|g__Dokdonella	d__Bacteria|p__Proteobacteria|c__Gammaproteobacteria|o__Xanthomonadales|f__Xanthomonadaceae|g__Dokdonella	LEfSe	DSS	1.530808921	0.07578039	0.756318007
d__Bacteria|p__Proteobacteria|c__Alphaproteobacteria|o__Rhizobiales|f__Methylobacteriaceae	d__Bacteria|p__Proteobacteria|c__Alphaproteobacteria|o__Rhizobiales|f__Methylobacteriaceae	LEfSe	DSS_FX	1.530757408	0.373579612	0.824477916
d__Bacteria|p__Proteobacteria|c__Alphaproteobacteria|o__Rhizobiales|f__Methylobacteriaceae|g__Methylobacterium	d__Bacteria|p__Proteobacteria|c__Alphaproteobacteria|o__Rhizobiales|f__Methylobacteriaceae|g__Methylobacterium	LEfSe	DSS_FX	1.530757408	0.373579612	0.824477916
d__Bacteria|p__Proteobacteria|c__Alphaproteobacteria|o__Rhizobiales|f__Bradyrhizobiaceae|g__Bosea	d__Bacteria|p__Proteobacteria|c__Alphaproteobacteria|o__Rhizobiales|f__Bradyrhizobiaceae|g__Bosea	LEfSe	DSS_PX	1.520134426	0.392688845	0.824477916
d__Bacteria|p__Bacteroidetes|c__Flavobacteriia|o__Flavobacteriales|f__Flavobacteriaceae|g__Flavobacterium	d__Bacteria|p__Bacteroidetes|c__Flavobacteriia|o__Flavobacteriales|f__Flavobacteriaceae|g__Flavobacterium	LEfSe	DSS	1.516708672	0.810328737	0.926109247
d__Bacteria|p__Firmicutes|c__Clostridia|o__Clostridiales|f__Eubacteriaceae	d__Bacteria|p__Firmicutes|c__Clostridia|o__Clostridiales|f__Eubacteriaceae	LEfSe	DSS_PX	1.510415815	0.641245552	0.861032432
d__Bacteria|p__Proteobacteria|c__Betaproteobacteria|o__Burkholderiales|f__Burkholderiales_incertae_sedis|g__Aquabacterium	d__Bacteria|p__Proteobacteria|c__Betaproteobacteria|o__Burkholderiales|f__Burkholderiales_incertae_sedis|g__Aquabacterium	LEfSe	DSS_FX	1.502470229	0.33171472	0.824477916
d__Bacteria|p__Firmicutes|c__Clostridia|o__Clostridiales|f__Ruminococcaceae|g__Pseudoflavonifractor	d__Bacteria|p__Firmicutes|c__Clostridia|o__Clostridiales|f__Ruminococcaceae|g__Pseudoflavonifractor	LEfSe	DSS_FX	1.487808955	0.257951191	0.824477916
d__Bacteria|p__Proteobacteria|c__Alphaproteobacteria|o__Sphingomonadales|f__Sphingomonadaceae|g__Blastomonas	d__Bacteria|p__Proteobacteria|c__Alphaproteobacteria|o__Sphingomonadales|f__Sphingomonadaceae|g__Blastomonas	LEfSe	DSS	1.486461363	0.38871028	0.824477916
d__Bacteria|p__Actinobacteria|c__Actinobacteria|o__Actinomycetales|f__unclassified_Micrococcineae	d__Bacteria|p__Actinobacteria|c__Actinobacteria|o__Actinomycetales|f__unclassified_Micrococcineae	LEfSe	DSS_PX	1.475562158	0.72811459	0.908134823
d__Bacteria|p__Actinobacteria|c__Actinobacteria|o__Actinomycetales|f__unclassified_Micrococcineae|g__unclassified_Micrococcineae	d__Bacteria|p__Actinobacteria|c__Actinobacteria|o__Actinomycetales|f__unclassified_Micrococcineae|g__unclassified_Micrococcineae	LEfSe	DSS_PX	1.475562158	0.72811459	0.908134823
d__Bacteria|p__Proteobacteria|c__Alphaproteobacteria|o__Sphingomonadales|f__Erythrobacteraceae	d__Bacteria|p__Proteobacteria|c__Alphaproteobacteria|o__Sphingomonadales|f__Erythrobacteraceae	LEfSe	DSS	1.467420714	0.531814927	0.853439989
d__Bacteria|p__Proteobacteria|c__Alphaproteobacteria|o__Sphingomonadales|f__Erythrobacteraceae|g__Porphyrobacter	d__Bacteria|p__Proteobacteria|c__Alphaproteobacteria|o__Sphingomonadales|f__Erythrobacteraceae|g__Porphyrobacter	LEfSe	DSS	1.467420714	0.531814927	0.853439989
d__Bacteria|p__Actinobacteria|c__Actinobacteria|o__Actinomycetales|f__Pseudonocardiaceae	d__Bacteria|p__Actinobacteria|c__Actinobacteria|o__Actinomycetales|f__Pseudonocardiaceae	LEfSe	DSS_PX	1.462620896	0.976698757	0.994239943
d__Bacteria|p__Actinobacteria|c__Actinobacteria|o__Actinomycetales|f__Pseudonocardiaceae|g__Thermobispora	d__Bacteria|p__Actinobacteria|c__Actinobacteria|o__Actinomycetales|f__Pseudonocardiaceae|g__Thermobispora	LEfSe	DSS_PX	1.462620896	0.976698757	0.994239943
d__Bacteria|p__Actinobacteria|c__Actinobacteria|o__Actinomycetales|f__unclassified_Streptosporangineae	d__Bacteria|p__Actinobacteria|c__Actinobacteria|o__Actinomycetales|f__unclassified_Streptosporangineae	LEfSe	DSS_FX	1.457668293	0.103530819	0.824477916
d__Bacteria|p__Actinobacteria|c__Actinobacteria|o__Actinomycetales|f__unclassified_Streptosporangineae|g__unclassified_Streptosporangineae	d__Bacteria|p__Actinobacteria|c__Actinobacteria|o__Actinomycetales|f__unclassified_Streptosporangineae|g__unclassified_Streptosporangineae	LEfSe	DSS_FX	1.457668293	0.103530819	0.824477916
d__Bacteria|p__Bacteroidetes|c__Flavobacteriia|o__Flavobacteriales|f__Flavobacteriaceae|g__Aequorivita	d__Bacteria|p__Bacteroidetes|c__Flavobacteriia|o__Flavobacteriales|f__Flavobacteriaceae|g__Aequorivita	LEfSe	DSS	1.454161291	0.21649056	0.824477916
d__Bacteria|p__Synergistetes|c__Synergistia|o__Synergistales|f__Synergistaceae|g__Cloacibacillus	d__Bacteria|p__Synergistetes|c__Synergistia|o__Synergistales|f__Synergistaceae|g__Cloacibacillus	LEfSe	DSS_FX	1.437130733	0.299939045	0.824477916
d__Bacteria|p__Proteobacteria|c__Gammaproteobacteria|o__Oceanospirillales	d__Bacteria|p__Proteobacteria|c__Gammaproteobacteria|o__Oceanospirillales	LEfSe	DSS_FX	1.384357469	0.029198546	0.703604277
d__Bacteria|p__Proteobacteria|c__Gammaproteobacteria|o__Oceanospirillales|f__Halomonadaceae	d__Bacteria|p__Proteobacteria|c__Gammaproteobacteria|o__Oceanospirillales|f__Halomonadaceae	LEfSe	DSS_FX	1.384357469	0.029198546	0.703604277
d__Bacteria|p__Proteobacteria|c__Gammaproteobacteria|o__Oceanospirillales|f__Halomonadaceae|g__Halomonas	d__Bacteria|p__Proteobacteria|c__Gammaproteobacteria|o__Oceanospirillales|f__Halomonadaceae|g__Halomonas	LEfSe	DSS_FX	1.384357469	0.029198546	0.703604277
d__Bacteria|p__Proteobacteria|c__Betaproteobacteria|o__Rhodocyclales	d__Bacteria|p__Proteobacteria|c__Betaproteobacteria|o__Rhodocyclales	LEfSe	DSS_FX	1.371958025	0.490490131	0.850854394
d__Bacteria|p__Proteobacteria|c__Betaproteobacteria|o__Rhodocyclales|f__Rhodocyclaceae	d__Bacteria|p__Proteobacteria|c__Betaproteobacteria|o__Rhodocyclales|f__Rhodocyclaceae	LEfSe	DSS_FX	1.371958025	0.490490131	0.850854394
d__Bacteria|p__Proteobacteria|c__Betaproteobacteria|o__Burkholderiales|f__Burkholderiaceae	d__Bacteria|p__Proteobacteria|c__Betaproteobacteria|o__Burkholderiales|f__Burkholderiaceae	LEfSe	DSS_PX	1.366235502	0.28882641	0.824477916
d__Bacteria|p__Proteobacteria|c__Betaproteobacteria|o__Burkholderiales|f__Burkholderiaceae|g__Burkholderia	d__Bacteria|p__Proteobacteria|c__Betaproteobacteria|o__Burkholderiales|f__Burkholderiaceae|g__Burkholderia	LEfSe	DSS_PX	1.366235502	0.28882641	0.824477916
d__Bacteria|p__Proteobacteria|c__Alphaproteobacteria|o__Rhodobacterales|f__Rhodobacteraceae|g__Rhodobacter	d__Bacteria|p__Proteobacteria|c__Alphaproteobacteria|o__Rhodobacterales|f__Rhodobacteraceae|g__Rhodobacter	LEfSe	DSS_PX	1.364726674	0.471088736	0.845514071
d__Bacteria|p__Proteobacteria|c__Betaproteobacteria|o__Burkholderiales|f__Comamonadaceae|g__Acidovorax	d__Bacteria|p__Proteobacteria|c__Betaproteobacteria|o__Burkholderiales|f__Comamonadaceae|g__Acidovorax	LEfSe	DSS_PX	1.344591792	0.720129758	0.908134823
d__Bacteria|p__Proteobacteria|c__Betaproteobacteria|o__Burkholderiales|f__Comamonadaceae|g__Comamonas	d__Bacteria|p__Proteobacteria|c__Betaproteobacteria|o__Burkholderiales|f__Comamonadaceae|g__Comamonas	LEfSe	DSS_PX	1.34384232	0.217321097	0.824477916
d__Bacteria|p__Proteobacteria|c__Alphaproteobacteria|o__Rhizobiales|f__Phyllobacteriaceae	d__Bacteria|p__Proteobacteria|c__Alphaproteobacteria|o__Rhizobiales|f__Phyllobacteriaceae	LEfSe	DSS_FX	1.337423653	0.87124259	0.970377415
d__Bacteria|p__Proteobacteria|c__Alphaproteobacteria|o__Rhizobiales|f__Phyllobacteriaceae|g__Mesorhizobium	d__Bacteria|p__Proteobacteria|c__Alphaproteobacteria|o__Rhizobiales|f__Phyllobacteriaceae|g__Mesorhizobium	LEfSe	DSS_PX	1.329799936	0.426831165	0.829225431
d__Bacteria|p__Proteobacteria|c__Alphaproteobacteria|o__Rhizobiales|f__Bradyrhizobiaceae|g__unclassified_Bradyrhizobiaceae	d__Bacteria|p__Proteobacteria|c__Alphaproteobacteria|o__Rhizobiales|f__Bradyrhizobiaceae|g__unclassified_Bradyrhizobiaceae	LEfSe	DSS	1.324724179	0.865780239	0.966408205
d__Bacteria|p__Proteobacteria|c__Gammaproteobacteria|o__Pseudomonadales|f__Moraxellaceae|g__Paraperlucidibaca	d__Bacteria|p__Proteobacteria|c__Gammaproteobacteria|o__Pseudomonadales|f__Moraxellaceae|g__Paraperlucidibaca	LEfSe	DSS_FX	1.318290522	0.237203952	0.824477916
d__Bacteria|p__Proteobacteria|c__Alphaproteobacteria|o__Rhodospirillales|f__norank_Rhodospirillales	d__Bacteria|p__Proteobacteria|c__Alphaproteobacteria|o__Rhodospirillales|f__norank_Rhodospirillales	LEfSe	DSS_FX	1.310918211	0.270055114	0.824477916
d__Bacteria|p__Proteobacteria|c__Alphaproteobacteria|o__Rhodospirillales|f__norank_Rhodospirillales|g__Reyranella	d__Bacteria|p__Proteobacteria|c__Alphaproteobacteria|o__Rhodospirillales|f__norank_Rhodospirillales|g__Reyranella	LEfSe	DSS_FX	1.310918211	0.270055114	0.824477916
d__Bacteria|p__Proteobacteria|c__Gammaproteobacteria|o__Xanthomonadales|f__Xanthomonadaceae|g__Stenotrophomonas	d__Bacteria|p__Proteobacteria|c__Gammaproteobacteria|o__Xanthomonadales|f__Xanthomonadaceae|g__Stenotrophomonas	LEfSe	DSS	1.304456376	0.645028009	0.861032432
d__Bacteria|p__Chloroflexi|c__Anaerolineae|o__Anaerolineales|f__Anaerolineaceae|g__Longilinea	d__Bacteria|p__Chloroflexi|c__Anaerolineae|o__Anaerolineales|f__Anaerolineaceae|g__Longilinea	LEfSe	DSS_FX	1.29877347	0.471760307	0.845514071
d__Bacteria|p__Proteobacteria|c__Alphaproteobacteria|o__Caulobacterales|f__Caulobacteraceae|g__Brevundimonas	d__Bacteria|p__Proteobacteria|c__Alphaproteobacteria|o__Caulobacterales|f__Caulobacteraceae|g__Brevundimonas	LEfSe	DSS	1.295130451	0.616179371	0.861032432
d__Bacteria|p__Proteobacteria|c__Gammaproteobacteria|o__Chromatiales	d__Bacteria|p__Proteobacteria|c__Gammaproteobacteria|o__Chromatiales	LEfSe	DSS	1.293499568	0.267264891	0.824477916
d__Bacteria|p__Proteobacteria|c__Alphaproteobacteria|o__Rhodobacterales	d__Bacteria|p__Proteobacteria|c__Alphaproteobacteria|o__Rhodobacterales	LEfSe	DSS_FX	1.288745544	0.516521845	0.853439989
d__Bacteria|p__Proteobacteria|c__Alphaproteobacteria|o__Rhodobacterales|f__Rhodobacteraceae	d__Bacteria|p__Proteobacteria|c__Alphaproteobacteria|o__Rhodobacterales|f__Rhodobacteraceae	LEfSe	DSS_FX	1.288745544	0.516521845	0.853439989
d__Bacteria|p__Proteobacteria|c__Alphaproteobacteria|o__Sphingomonadales|f__Sphingomonadaceae|g__Sphingorhabdus	d__Bacteria|p__Proteobacteria|c__Alphaproteobacteria|o__Sphingomonadales|f__Sphingomonadaceae|g__Sphingorhabdus	LEfSe	DSS_PX	1.286723619	0.556481869	0.853439989
d__Bacteria|p__Proteobacteria|c__Deltaproteobacteria|o__Desulfobacterales	d__Bacteria|p__Proteobacteria|c__Deltaproteobacteria|o__Desulfobacterales	LEfSe	DSS	1.277850982	0.353746627	0.824477916
d__Bacteria|p__Proteobacteria|c__Deltaproteobacteria|o__Desulfobacterales|f__Desulfobulbaceae	d__Bacteria|p__Proteobacteria|c__Deltaproteobacteria|o__Desulfobacterales|f__Desulfobulbaceae	LEfSe	DSS	1.277850982	0.353746627	0.824477916
d__Bacteria|p__Proteobacteria|c__Deltaproteobacteria|o__Desulfobacterales|f__Desulfobulbaceae|g__Desulfobulbus	d__Bacteria|p__Proteobacteria|c__Deltaproteobacteria|o__Desulfobacterales|f__Desulfobulbaceae|g__Desulfobulbus	LEfSe	DSS	1.277850982	0.353746627	0.824477916
d__Bacteria|p__Proteobacteria|c__Alphaproteobacteria|o__Caulobacterales	d__Bacteria|p__Proteobacteria|c__Alphaproteobacteria|o__Caulobacterales	LEfSe	DSS	1.276647429	0.588521486	0.853439989
d__Bacteria|p__Proteobacteria|c__Alphaproteobacteria|o__Caulobacterales|f__Caulobacteraceae	d__Bacteria|p__Proteobacteria|c__Alphaproteobacteria|o__Caulobacterales|f__Caulobacteraceae	LEfSe	DSS	1.276647429	0.588521486	0.853439989
d__Bacteria|p__Actinobacteria|c__Actinobacteria|o__Actinomycetales|f__Corynebacteriaceae	d__Bacteria|p__Actinobacteria|c__Actinobacteria|o__Actinomycetales|f__Corynebacteriaceae	LEfSe	DSS_PX	1.27618119	0.380604324	0.824477916
d__Bacteria|p__Actinobacteria|c__Actinobacteria|o__Actinomycetales|f__Corynebacteriaceae|g__Corynebacterium	d__Bacteria|p__Actinobacteria|c__Actinobacteria|o__Actinomycetales|f__Corynebacteriaceae|g__Corynebacterium	LEfSe	DSS_PX	1.27618119	0.380604324	0.824477916
d__Bacteria|p__Proteobacteria|c__Gammaproteobacteria|o__Xanthomonadales|f__Xanthomonadaceae|g__unclassified_Xanthomonadaceae	d__Bacteria|p__Proteobacteria|c__Gammaproteobacteria|o__Xanthomonadales|f__Xanthomonadaceae|g__unclassified_Xanthomonadaceae	LEfSe	DSS	1.275230429	0.529516815	0.853439989
d__Bacteria|p__Proteobacteria|c__Betaproteobacteria|o__Burkholderiales|f__unclassified_Burkholderiales	d__Bacteria|p__Proteobacteria|c__Betaproteobacteria|o__Burkholderiales|f__unclassified_Burkholderiales	LEfSe	DSS_FX	1.258048921	0.893111828	0.974431328
d__Bacteria|p__Proteobacteria|c__Betaproteobacteria|o__Burkholderiales|f__unclassified_Burkholderiales|g__unclassified_Burkholderiales	d__Bacteria|p__Proteobacteria|c__Betaproteobacteria|o__Burkholderiales|f__unclassified_Burkholderiales|g__unclassified_Burkholderiales	LEfSe	DSS_FX	1.258048921	0.893111828	0.974431328
d__Bacteria|p__Bacteroidetes|c__Sphingobacteriia|o__Sphingobacteriales|f__Chitinophagaceae|g__Sediminibacterium	d__Bacteria|p__Bacteroidetes|c__Sphingobacteriia|o__Sphingobacteriales|f__Chitinophagaceae|g__Sediminibacterium	LEfSe	DSS_FX	1.25498484	0.781687333	0.926109247
d__Bacteria|p__Nitrospirae	d__Bacteria|p__Nitrospirae	LEfSe	DSS_PX	1.251961321	0.385377945	0.824477916
d__Bacteria|p__Nitrospirae|c__Nitrospira	d__Bacteria|p__Nitrospirae|c__Nitrospira	LEfSe	DSS_PX	1.251961321	0.385377945	0.824477916
d__Bacteria|p__Nitrospirae|c__Nitrospira|o__Nitrospirales	d__Bacteria|p__Nitrospirae|c__Nitrospira|o__Nitrospirales	LEfSe	DSS_PX	1.251961321	0.385377945	0.824477916
d__Bacteria|p__Nitrospirae|c__Nitrospira|o__Nitrospirales|f__Nitrospiraceae	d__Bacteria|p__Nitrospirae|c__Nitrospira|o__Nitrospirales|f__Nitrospiraceae	LEfSe	DSS_PX	1.251961321	0.385377945	0.824477916
d__Bacteria|p__Nitrospirae|c__Nitrospira|o__Nitrospirales|f__Nitrospiraceae|g__Nitrospira	d__Bacteria|p__Nitrospirae|c__Nitrospira|o__Nitrospirales|f__Nitrospiraceae|g__Nitrospira	LEfSe	DSS_PX	1.251961321	0.385377945	0.824477916
d__Bacteria|p__Bacteroidetes|c__Cytophagia	d__Bacteria|p__Bacteroidetes|c__Cytophagia	LEfSe	DSS	1.249981054	0.452993196	0.845514071
d__Bacteria|p__Bacteroidetes|c__Cytophagia|o__Cytophagales	d__Bacteria|p__Bacteroidetes|c__Cytophagia|o__Cytophagales	LEfSe	DSS	1.249981054	0.452993196	0.845514071
d__Bacteria|p__Armatimonadetes	d__Bacteria|p__Armatimonadetes	LEfSe	DSS	1.24902431	0.46481099	0.845514071
d__Bacteria|p__Armatimonadetes|c__norank_Armatimonadetes	d__Bacteria|p__Armatimonadetes|c__norank_Armatimonadetes	LEfSe	DSS	1.24902431	0.46481099	0.845514071
d__Bacteria|p__Armatimonadetes|c__norank_Armatimonadetes|o__norank_Armatimonadetes	d__Bacteria|p__Armatimonadetes|c__norank_Armatimonadetes|o__norank_Armatimonadetes	LEfSe	DSS	1.24902431	0.46481099	0.845514071
d__Bacteria|p__Armatimonadetes|c__norank_Armatimonadetes|o__norank_Armatimonadetes|f__norank_Armatimonadetes	d__Bacteria|p__Armatimonadetes|c__norank_Armatimonadetes|o__norank_Armatimonadetes|f__norank_Armatimonadetes	LEfSe	DSS	1.24902431	0.46481099	0.845514071
d__Bacteria|p__Armatimonadetes|c__norank_Armatimonadetes|o__norank_Armatimonadetes|f__norank_Armatimonadetes|g__Armatimonadetes_gp5	d__Bacteria|p__Armatimonadetes|c__norank_Armatimonadetes|o__norank_Armatimonadetes|f__norank_Armatimonadetes|g__Armatimonadetes_gp5	LEfSe	DSS	1.24902431	0.46481099	0.845514071
d__Bacteria|p__Proteobacteria|c__Alphaproteobacteria|o__Rhizobiales|f__Hyphomicrobiaceae|g__Pelagibacterium	d__Bacteria|p__Proteobacteria|c__Alphaproteobacteria|o__Rhizobiales|f__Hyphomicrobiaceae|g__Pelagibacterium	LEfSe	DSS_FX	1.228126609	0.058726147	0.736440864
d__Bacteria|p__Proteobacteria|c__Betaproteobacteria|o__Hydrogenophilales	d__Bacteria|p__Proteobacteria|c__Betaproteobacteria|o__Hydrogenophilales	LEfSe	DSS_FX	1.226660848	0.736063127	0.908134823
d__Bacteria|p__Proteobacteria|c__Betaproteobacteria|o__Hydrogenophilales|f__Hydrogenophilaceae	d__Bacteria|p__Proteobacteria|c__Betaproteobacteria|o__Hydrogenophilales|f__Hydrogenophilaceae	LEfSe	DSS_FX	1.226660848	0.736063127	0.908134823
d__Bacteria|p__Proteobacteria|c__Betaproteobacteria|o__Hydrogenophilales|f__Hydrogenophilaceae|g__Thiobacillus	d__Bacteria|p__Proteobacteria|c__Betaproteobacteria|o__Hydrogenophilales|f__Hydrogenophilaceae|g__Thiobacillus	LEfSe	DSS_FX	1.226660848	0.736063127	0.908134823
d__Bacteria|p__Proteobacteria|c__Alphaproteobacteria|o__Rhizobiales|f__Hyphomicrobiaceae|g__Devosia	d__Bacteria|p__Proteobacteria|c__Alphaproteobacteria|o__Rhizobiales|f__Hyphomicrobiaceae|g__Devosia	LEfSe	DSS_FX	1.222238158	0.171565536	0.824477916
d__Bacteria|p__Proteobacteria|c__Alphaproteobacteria|o__Rhizobiales|f__Rhizobiaceae|g__unclassified_Rhizobiaceae	d__Bacteria|p__Proteobacteria|c__Alphaproteobacteria|o__Rhizobiales|f__Rhizobiaceae|g__unclassified_Rhizobiaceae	LEfSe	DSS	1.220511916	0.286504797	0.824477916
d__Bacteria|p__Proteobacteria|c__Deltaproteobacteria|o__norank_Deltaproteobacteria	d__Bacteria|p__Proteobacteria|c__Deltaproteobacteria|o__norank_Deltaproteobacteria	LEfSe	DSS	1.215168024	0.15204532	0.824477916
d__Bacteria|p__Proteobacteria|c__Deltaproteobacteria|o__norank_Deltaproteobacteria|f__Syntrophorhabdaceae	d__Bacteria|p__Proteobacteria|c__Deltaproteobacteria|o__norank_Deltaproteobacteria|f__Syntrophorhabdaceae	LEfSe	DSS	1.215168024	0.15204532	0.824477916
d__Bacteria|p__Proteobacteria|c__Deltaproteobacteria|o__norank_Deltaproteobacteria|f__Syntrophorhabdaceae|g__Syntrophorhabdus	d__Bacteria|p__Proteobacteria|c__Deltaproteobacteria|o__norank_Deltaproteobacteria|f__Syntrophorhabdaceae|g__Syntrophorhabdus	LEfSe	DSS	1.215168024	0.15204532	0.824477916
d__Bacteria|p__Proteobacteria|c__Alphaproteobacteria|o__Rhizobiales|f__Phyllobacteriaceae|g__unclassified_Phyllobacteriaceae	d__Bacteria|p__Proteobacteria|c__Alphaproteobacteria|o__Rhizobiales|f__Phyllobacteriaceae|g__unclassified_Phyllobacteriaceae	LEfSe	DSS	1.214582507	0.363451024	0.824477916
d__Bacteria|p__Actinobacteria|c__Actinobacteria|o__Actinomycetales|f__Streptosporangiaceae	d__Bacteria|p__Actinobacteria|c__Actinobacteria|o__Actinomycetales|f__Streptosporangiaceae	LEfSe	DSS_FX	1.210066531	0.199328652	0.824477916
d__Bacteria|p__Actinobacteria|c__Actinobacteria|o__Actinomycetales|f__Streptosporangiaceae|g__Thermopolyspora	d__Bacteria|p__Actinobacteria|c__Actinobacteria|o__Actinomycetales|f__Streptosporangiaceae|g__Thermopolyspora	LEfSe	DSS_FX	1.210066531	0.199328652	0.824477916
d__Bacteria|p__Firmicutes|c__Clostridia|o__Clostridiales|f__Clostridiales_Incertae_Sedis_IV	d__Bacteria|p__Firmicutes|c__Clostridia|o__Clostridiales|f__Clostridiales_Incertae_Sedis_IV	LEfSe	DSS	1.209323748	0.143925203	0.824477916
d__Bacteria|p__Firmicutes|c__Clostridia|o__Clostridiales|f__Clostridiales_Incertae_Sedis_IV|g__Caldicoprobacter	d__Bacteria|p__Firmicutes|c__Clostridia|o__Clostridiales|f__Clostridiales_Incertae_Sedis_IV|g__Caldicoprobacter	LEfSe	DSS	1.209323748	0.143925203	0.824477916
d__Bacteria|p__Bacteroidetes|c__Sphingobacteriia|o__Sphingobacteriales|f__Saprospiraceae	d__Bacteria|p__Bacteroidetes|c__Sphingobacteriia|o__Sphingobacteriales|f__Saprospiraceae	LEfSe	DSS	1.208723395	0.389113977	0.824477916
d__Bacteria|p__Bacteroidetes|c__Sphingobacteriia|o__Sphingobacteriales|f__Saprospiraceae|g__unclassified_Saprospiraceae	d__Bacteria|p__Bacteroidetes|c__Sphingobacteriia|o__Sphingobacteriales|f__Saprospiraceae|g__unclassified_Saprospiraceae	LEfSe	DSS	1.208723395	0.389113977	0.824477916
d__Bacteria|p__Bacteroidetes|c__Bacteroidia|o__Bacteroidales|f__Marinilabiliaceae	d__Bacteria|p__Bacteroidetes|c__Bacteroidia|o__Bacteroidales|f__Marinilabiliaceae	LEfSe	DSS	1.198313179	0.361175109	0.824477916
d__Bacteria|p__Bacteroidetes|c__Bacteroidia|o__Bacteroidales|f__Marinilabiliaceae|g__unclassified_Marinilabiliaceae	d__Bacteria|p__Bacteroidetes|c__Bacteroidia|o__Bacteroidales|f__Marinilabiliaceae|g__unclassified_Marinilabiliaceae	LEfSe	DSS	1.198313179	0.361175109	0.824477916
d__Bacteria|p__Bacteroidetes|c__Cytophagia|o__Cytophagales|f__norank_Cytophagales	d__Bacteria|p__Bacteroidetes|c__Cytophagia|o__Cytophagales|f__norank_Cytophagales	LEfSe	DSS	1.18922276	0.584365336	0.853439989
d__Bacteria|p__Firmicutes|c__Clostridia|o__Clostridiales|f__Ruminococcaceae|g__Hydrogenoanaerobacterium	d__Bacteria|p__Firmicutes|c__Clostridia|o__Clostridiales|f__Ruminococcaceae|g__Hydrogenoanaerobacterium	LEfSe	DSS	1.188298779	0.694749072	0.903326728
d__Bacteria|p__Firmicutes|c__Bacilli|o__Bacillales|f__Staphylococcaceae	d__Bacteria|p__Firmicutes|c__Bacilli|o__Bacillales|f__Staphylococcaceae	LEfSe	DSS_PX	1.186689452	0.925208199	0.984766053
d__Bacteria|p__Firmicutes|c__Clostridia|o__Clostridiales|f__Ruminococcaceae|g__Intestinimonas	d__Bacteria|p__Firmicutes|c__Clostridia|o__Clostridiales|f__Ruminococcaceae|g__Intestinimonas	LEfSe	DSS_PX	1.183070902	0.641528006	0.861032432
d__Bacteria|p__Synergistetes|c__Synergistia|o__Synergistales|f__Synergistaceae|g__Lactivibrio	d__Bacteria|p__Synergistetes|c__Synergistia|o__Synergistales|f__Synergistaceae|g__Lactivibrio	LEfSe	DSS_FX	1.182160536	0.165413322	0.824477916
d__Bacteria|p__Bacteroidetes|c__Bacteroidia|o__Bacteroidales|f__Rikenellaceae|g__unclassified_Rikenellaceae	d__Bacteria|p__Bacteroidetes|c__Bacteroidia|o__Bacteroidales|f__Rikenellaceae|g__unclassified_Rikenellaceae	LEfSe	DSS	1.177710116	0.40656966	0.824477916
d__Bacteria|p__Proteobacteria|c__Betaproteobacteria|o__Burkholderiales|f__Comamonadaceae|g__Limnohabitans	d__Bacteria|p__Proteobacteria|c__Betaproteobacteria|o__Burkholderiales|f__Comamonadaceae|g__Limnohabitans	LEfSe	DSS_FX	1.175808203	0.412151765	0.828909183
d__Bacteria|p__Proteobacteria|c__Gammaproteobacteria|o__Xanthomonadales|f__Sinobacteraceae|g__unclassified_Sinobacteraceae	d__Bacteria|p__Proteobacteria|c__Gammaproteobacteria|o__Xanthomonadales|f__Sinobacteraceae|g__unclassified_Sinobacteraceae	LEfSe	DSS_PX	1.17236467	0.57004219	0.853439989
d__Bacteria|p__Firmicutes|c__Clostridia|o__Clostridiales|f__Clostridiaceae_1|g__Proteiniclasticum	d__Bacteria|p__Firmicutes|c__Clostridia|o__Clostridiales|f__Clostridiaceae_1|g__Proteiniclasticum	LEfSe	DSS_PX	1.17064545	0.069673556	0.736440864
d__Bacteria|p__Proteobacteria|c__Gammaproteobacteria|o__Chromatiales|f__Chromatiaceae	d__Bacteria|p__Proteobacteria|c__Gammaproteobacteria|o__Chromatiales|f__Chromatiaceae	LEfSe	DSS	1.160797819	0.403937507	0.824477916
d__Bacteria|p__Proteobacteria|c__Gammaproteobacteria|o__Chromatiales|f__Chromatiaceae|g__Rheinheimera	d__Bacteria|p__Proteobacteria|c__Gammaproteobacteria|o__Chromatiales|f__Chromatiaceae|g__Rheinheimera	LEfSe	DSS	1.160797819	0.403937507	0.824477916
d__Bacteria|p__Acidobacteria|c__Acidobacteria_Gp3	d__Bacteria|p__Acidobacteria|c__Acidobacteria_Gp3	LEfSe	DSS	1.156645907	0.580885091	0.853439989
d__Bacteria|p__Acidobacteria|c__Acidobacteria_Gp3|o__norank_Acidobacteria_Gp3	d__Bacteria|p__Acidobacteria|c__Acidobacteria_Gp3|o__norank_Acidobacteria_Gp3	LEfSe	DSS	1.156645907	0.580885091	0.853439989
d__Bacteria|p__Acidobacteria|c__Acidobacteria_Gp3|o__norank_Acidobacteria_Gp3|f__norank_Acidobacteria_Gp3	d__Bacteria|p__Acidobacteria|c__Acidobacteria_Gp3|o__norank_Acidobacteria_Gp3|f__norank_Acidobacteria_Gp3	LEfSe	DSS	1.156645907	0.580885091	0.853439989
d__Bacteria|p__Synergistetes|c__Synergistia|o__Synergistales|f__Synergistaceae|g__Aminobacterium	d__Bacteria|p__Synergistetes|c__Synergistia|o__Synergistales|f__Synergistaceae|g__Aminobacterium	LEfSe	DSS	1.153325379	0.410914031	0.828909183
d__Bacteria|p__Gemmatimonadetes	d__Bacteria|p__Gemmatimonadetes	LEfSe	DSS_PX	1.151497333	0.816913371	0.926109247
d__Bacteria|p__Gemmatimonadetes|c__Gemmatimonadetes	d__Bacteria|p__Gemmatimonadetes|c__Gemmatimonadetes	LEfSe	DSS_PX	1.151497333	0.816913371	0.926109247
d__Bacteria|p__Gemmatimonadetes|c__Gemmatimonadetes|o__Gemmatimonadales	d__Bacteria|p__Gemmatimonadetes|c__Gemmatimonadetes|o__Gemmatimonadales	LEfSe	DSS_PX	1.151497333	0.816913371	0.926109247
d__Bacteria|p__Gemmatimonadetes|c__Gemmatimonadetes|o__Gemmatimonadales|f__Gemmatimonadaceae	d__Bacteria|p__Gemmatimonadetes|c__Gemmatimonadetes|o__Gemmatimonadales|f__Gemmatimonadaceae	LEfSe	DSS_PX	1.151497333	0.816913371	0.926109247
d__Bacteria|p__Gemmatimonadetes|c__Gemmatimonadetes|o__Gemmatimonadales|f__Gemmatimonadaceae|g__Gemmatimonas	d__Bacteria|p__Gemmatimonadetes|c__Gemmatimonadetes|o__Gemmatimonadales|f__Gemmatimonadaceae|g__Gemmatimonas	LEfSe	DSS_PX	1.151497333	0.816913371	0.926109247
d__Bacteria|p__Actinobacteria|c__Actinobacteria|o__Actinomycetales|f__Demequinaceae	d__Bacteria|p__Actinobacteria|c__Actinobacteria|o__Actinomycetales|f__Demequinaceae	LEfSe	DSS	1.150389744	0.071826258	0.736440864
d__Bacteria|p__Actinobacteria|c__Actinobacteria|o__Actinomycetales|f__Demequinaceae|g__Demequina	d__Bacteria|p__Actinobacteria|c__Actinobacteria|o__Actinomycetales|f__Demequinaceae|g__Demequina	LEfSe	DSS	1.150389744	0.071826258	0.736440864
d__Bacteria|p__Proteobacteria|c__Alphaproteobacteria|o__Rhizobiales|f__Phyllobacteriaceae|g__Chelativorans	d__Bacteria|p__Proteobacteria|c__Alphaproteobacteria|o__Rhizobiales|f__Phyllobacteriaceae|g__Chelativorans	LEfSe	DSS	1.148019348	0.425039876	0.828909183
d__Bacteria|p__Bacteroidetes|c__Sphingobacteriia|o__Sphingobacteriales|f__Sphingobacteriaceae|g__Sphingobacterium	d__Bacteria|p__Bacteroidetes|c__Sphingobacteriia|o__Sphingobacteriales|f__Sphingobacteriaceae|g__Sphingobacterium	LEfSe	DSS	1.147520074	0.561753729	0.853439989
d__Bacteria|p__Bacteroidetes|c__Flavobacteriia|o__Flavobacteriales|f__Flavobacteriaceae|g__Cloacibacterium	d__Bacteria|p__Bacteroidetes|c__Flavobacteriia|o__Flavobacteriales|f__Flavobacteriaceae|g__Cloacibacterium	LEfSe	DSS	1.139005679	0.700896055	0.905472315
d__Bacteria|p__Bacteroidetes|c__Cytophagia|o__Cytophagales|f__norank_Cytophagales|g__unclassified_Cytophagales	d__Bacteria|p__Bacteroidetes|c__Cytophagia|o__Cytophagales|f__norank_Cytophagales|g__unclassified_Cytophagales	LEfSe	DSS	1.133430506	0.584365336	0.853439989
d__Bacteria|p__Firmicutes|c__Clostridia|o__Clostridiales|f__Ruminococcaceae|g__Saccharofermentans	d__Bacteria|p__Firmicutes|c__Clostridia|o__Clostridiales|f__Ruminococcaceae|g__Saccharofermentans	LEfSe	DSS	1.127950571	0.517136884	0.853439989
d__Bacteria|p__Proteobacteria|c__Alphaproteobacteria|o__Rhizobiales|f__Methylocystaceae	d__Bacteria|p__Proteobacteria|c__Alphaproteobacteria|o__Rhizobiales|f__Methylocystaceae	LEfSe	DSS	1.127511822	0.845612498	0.945970905
d__Bacteria|p__Bacteroidetes|c__Sphingobacteriia|o__Sphingobacteriales|f__Chitinophagaceae|g__Ferruginibacter	d__Bacteria|p__Bacteroidetes|c__Sphingobacteriia|o__Sphingobacteriales|f__Chitinophagaceae|g__Ferruginibacter	LEfSe	DSS	1.127407072	0.516903809	0.853439989
d__Bacteria|p__Chloroflexi|c__Caldilineae|o__Caldilineales|f__Caldilineaceae|g__unclassified_Caldilineaceae	d__Bacteria|p__Chloroflexi|c__Caldilineae|o__Caldilineales|f__Caldilineaceae|g__unclassified_Caldilineaceae	LEfSe	DSS	1.124704193	0.250360796	0.824477916
d__Bacteria|p__Proteobacteria|c__Alphaproteobacteria|o__Rhizobiales|f__Hyphomicrobiaceae|g__Hyphomicrobium	d__Bacteria|p__Proteobacteria|c__Alphaproteobacteria|o__Rhizobiales|f__Hyphomicrobiaceae|g__Hyphomicrobium	LEfSe	DSS_FX	1.122960181	0.737557104	0.908134823
d__Bacteria|p__Proteobacteria|c__Betaproteobacteria|o__Burkholderiales|f__Comamonadaceae|g__Hydrogenophaga	d__Bacteria|p__Proteobacteria|c__Betaproteobacteria|o__Burkholderiales|f__Comamonadaceae|g__Hydrogenophaga	LEfSe	DSS	1.122296219	0.935588196	0.984766053
d__Bacteria|p__Proteobacteria|c__Gammaproteobacteria|o__Xanthomonadales|f__Sinobacteraceae|g__Povalibacter	d__Bacteria|p__Proteobacteria|c__Gammaproteobacteria|o__Xanthomonadales|f__Sinobacteraceae|g__Povalibacter	LEfSe	DSS_FX	1.122220716	0.080614358	0.774202037
d__Bacteria|p__Proteobacteria|c__Deltaproteobacteria|o__Bdellovibrionales	d__Bacteria|p__Proteobacteria|c__Deltaproteobacteria|o__Bdellovibrionales	LEfSe	DSS_FX	1.117777507	0.20940562	0.824477916
d__Bacteria|p__Proteobacteria|c__Deltaproteobacteria|o__Bdellovibrionales|f__Bdellovibrionaceae	d__Bacteria|p__Proteobacteria|c__Deltaproteobacteria|o__Bdellovibrionales|f__Bdellovibrionaceae	LEfSe	DSS_FX	1.117777507	0.20940562	0.824477916
d__Bacteria|p__Proteobacteria|c__Deltaproteobacteria|o__Bdellovibrionales|f__Bdellovibrionaceae|g__Vampirovibrio	d__Bacteria|p__Proteobacteria|c__Deltaproteobacteria|o__Bdellovibrionales|f__Bdellovibrionaceae|g__Vampirovibrio	LEfSe	DSS_FX	1.117777507	0.20940562	0.824477916
d__Bacteria|p__Firmicutes|c__Clostridia|o__Clostridiales|f__Clostridiaceae_1|g__unclassified_Clostridiaceae_1	d__Bacteria|p__Firmicutes|c__Clostridia|o__Clostridiales|f__Clostridiaceae_1|g__unclassified_Clostridiaceae_1	LEfSe	DSS	1.110668728	0.40656966	0.824477916
d__Bacteria|p__Actinobacteria|c__Actinobacteria|o__unclassified_Nitriliruptoridae	d__Bacteria|p__Actinobacteria|c__Actinobacteria|o__unclassified_Nitriliruptoridae	LEfSe	DSS_FX	1.11062852	0.58670633	0.853439989
d__Bacteria|p__Actinobacteria|c__Actinobacteria|o__unclassified_Nitriliruptoridae|f__unclassified_Nitriliruptoridae	d__Bacteria|p__Actinobacteria|c__Actinobacteria|o__unclassified_Nitriliruptoridae|f__unclassified_Nitriliruptoridae	LEfSe	DSS_FX	1.11062852	0.58670633	0.853439989
d__Bacteria|p__Actinobacteria|c__Actinobacteria|o__unclassified_Nitriliruptoridae|f__unclassified_Nitriliruptoridae|g__unclassified_Nitriliruptoridae	d__Bacteria|p__Actinobacteria|c__Actinobacteria|o__unclassified_Nitriliruptoridae|f__unclassified_Nitriliruptoridae|g__unclassified_Nitriliruptoridae	LEfSe	DSS_FX	1.11062852	0.58670633	0.853439989
d__Bacteria|p__Firmicutes|c__Bacilli|o__Bacillales|f__Staphylococcaceae|g__Staphylococcus	d__Bacteria|p__Firmicutes|c__Bacilli|o__Bacillales|f__Staphylococcaceae|g__Staphylococcus	LEfSe	DSS_PX	1.108467889	0.925208199	0.984766053
d__Bacteria|p__Proteobacteria|c__Alphaproteobacteria|o__Sphingomonadales|f__Sphingomonadaceae|g__unclassified_Sphingomonadaceae	d__Bacteria|p__Proteobacteria|c__Alphaproteobacteria|o__Sphingomonadales|f__Sphingomonadaceae|g__unclassified_Sphingomonadaceae	LEfSe	DSS_FX	1.105759357	0.042852127	0.703604277
d__Bacteria|p__Proteobacteria|c__Alphaproteobacteria|o__Rhizobiales|f__Rhizobiaceae|g__Rhizobium	d__Bacteria|p__Proteobacteria|c__Alphaproteobacteria|o__Rhizobiales|f__Rhizobiaceae|g__Rhizobium	LEfSe	DSS	1.104696936	0.413781485	0.828909183
d__Bacteria|p__Firmicutes|c__Clostridia|o__Clostridiales|f__Ruminococcaceae|g__Pseudobacteroides	d__Bacteria|p__Firmicutes|c__Clostridia|o__Clostridiales|f__Ruminococcaceae|g__Pseudobacteroides	LEfSe	DSS_FX	1.094421381	0.257882816	0.824477916
d__Bacteria|p__Firmicutes|c__Clostridia|o__Clostridiales|f__Eubacteriaceae|g__unclassified_Eubacteriaceae	d__Bacteria|p__Firmicutes|c__Clostridia|o__Clostridiales|f__Eubacteriaceae|g__unclassified_Eubacteriaceae	LEfSe	DSS	1.089389196	0.40656966	0.824477916
d__Bacteria|p__Proteobacteria|c__Betaproteobacteria|o__Rhodocyclales|f__Rhodocyclaceae|g__Methyloversatilis	d__Bacteria|p__Proteobacteria|c__Betaproteobacteria|o__Rhodocyclales|f__Rhodocyclaceae|g__Methyloversatilis	LEfSe	DSS	1.085988829	0.913627512	0.984766053
d__Bacteria|p__Acidobacteria|c__Acidobacteria_Gp3|o__norank_Acidobacteria_Gp3|f__norank_Acidobacteria_Gp3|g__Gp3	d__Bacteria|p__Acidobacteria|c__Acidobacteria_Gp3|o__norank_Acidobacteria_Gp3|f__norank_Acidobacteria_Gp3|g__Gp3	LEfSe	DSS	1.082676835	0.432190468	0.836444671
d__Bacteria|p__Proteobacteria|c__Gammaproteobacteria|o__Alteromonadales	d__Bacteria|p__Proteobacteria|c__Gammaproteobacteria|o__Alteromonadales	LEfSe	DSS	1.082078936	0.478813522	0.847315198
d__Bacteria|p__Proteobacteria|c__Gammaproteobacteria|o__Alteromonadales|f__Pseudoalteromonadaceae	d__Bacteria|p__Proteobacteria|c__Gammaproteobacteria|o__Alteromonadales|f__Pseudoalteromonadaceae	LEfSe	DSS	1.082078936	0.478813522	0.847315198
d__Bacteria|p__Proteobacteria|c__Gammaproteobacteria|o__Alteromonadales|f__Pseudoalteromonadaceae|g__Pseudoalteromonas	d__Bacteria|p__Proteobacteria|c__Gammaproteobacteria|o__Alteromonadales|f__Pseudoalteromonadaceae|g__Pseudoalteromonas	LEfSe	DSS	1.082078936	0.478813522	0.847315198
d__Bacteria|p__Actinobacteria|c__Actinobacteria|o__Acidimicrobiales	d__Bacteria|p__Actinobacteria|c__Actinobacteria|o__Acidimicrobiales	LEfSe	DSS_PX	1.074614653	0.480385547	0.847315198
d__Bacteria|p__Chloroflexi|c__Anaerolineae|o__Anaerolineales|f__Anaerolineaceae|g__Bellilinea	d__Bacteria|p__Chloroflexi|c__Anaerolineae|o__Anaerolineales|f__Anaerolineaceae|g__Bellilinea	LEfSe	DSS	1.073341643	0.645028009	0.861032432
d__Bacteria|p__Firmicutes|c__Bacilli|o__Bacillales|f__unclassified_Bacillales	d__Bacteria|p__Firmicutes|c__Bacilli|o__Bacillales|f__unclassified_Bacillales	LEfSe	DSS_PX	1.068715508	0.509002288	0.853439989
d__Bacteria|p__Firmicutes|c__Bacilli|o__Bacillales|f__unclassified_Bacillales|g__unclassified_Bacillales	d__Bacteria|p__Firmicutes|c__Bacilli|o__Bacillales|f__unclassified_Bacillales|g__unclassified_Bacillales	LEfSe	DSS_PX	1.068715508	0.509002288	0.853439989
d__Bacteria|p__Bacteroidetes|c__Sphingobacteriia|o__Sphingobacteriales|f__Sphingobacteriaceae|g__Pedobacter	d__Bacteria|p__Bacteroidetes|c__Sphingobacteriia|o__Sphingobacteriales|f__Sphingobacteriaceae|g__Pedobacter	LEfSe	DSS	1.068252507	0.915756526	0.984766053
d__Bacteria|p__Deinococcus-Thermus	d__Bacteria|p__Deinococcus-Thermus	LEfSe	DSS_PX	1.067776012	0.637628152	0.861032432
d__Bacteria|p__Deinococcus-Thermus|c__Deinococci	d__Bacteria|p__Deinococcus-Thermus|c__Deinococci	LEfSe	DSS_PX	1.067776012	0.637628152	0.861032432
d__Bacteria|p__Deinococcus-Thermus|c__Deinococci|o__Deinococcales	d__Bacteria|p__Deinococcus-Thermus|c__Deinococci|o__Deinococcales	LEfSe	DSS_PX	1.067776012	0.637628152	0.861032432
d__Bacteria|p__Deinococcus-Thermus|c__Deinococci|o__Deinococcales|f__Trueperaceae	d__Bacteria|p__Deinococcus-Thermus|c__Deinococci|o__Deinococcales|f__Trueperaceae	LEfSe	DSS_PX	1.067776012	0.637628152	0.861032432
d__Bacteria|p__Deinococcus-Thermus|c__Deinococci|o__Deinococcales|f__Trueperaceae|g__Truepera	d__Bacteria|p__Deinococcus-Thermus|c__Deinococci|o__Deinococcales|f__Trueperaceae|g__Truepera	LEfSe	DSS_PX	1.067776012	0.637628152	0.861032432
d__Bacteria|p__Chloroflexi|c__Caldilineae|o__Caldilineales|f__Caldilineaceae|g__Litorilinea	d__Bacteria|p__Chloroflexi|c__Caldilineae|o__Caldilineales|f__Caldilineaceae|g__Litorilinea	LEfSe	DSS	1.066012919	0.925169997	0.984766053
d__Bacteria|p__Parcubacteria	d__Bacteria|p__Parcubacteria	LEfSe	DSS	1.064136465	0.286504797	0.824477916
d__Bacteria|p__Parcubacteria|c__norank_Parcubacteria	d__Bacteria|p__Parcubacteria|c__norank_Parcubacteria	LEfSe	DSS	1.064136465	0.286504797	0.824477916
d__Bacteria|p__Parcubacteria|c__norank_Parcubacteria|o__norank_Parcubacteria	d__Bacteria|p__Parcubacteria|c__norank_Parcubacteria|o__norank_Parcubacteria	LEfSe	DSS	1.064136465	0.286504797	0.824477916
d__Bacteria|p__Parcubacteria|c__norank_Parcubacteria|o__norank_Parcubacteria|f__norank_Parcubacteria	d__Bacteria|p__Parcubacteria|c__norank_Parcubacteria|o__norank_Parcubacteria|f__norank_Parcubacteria	LEfSe	DSS	1.064136465	0.286504797	0.824477916
d__Bacteria|p__Proteobacteria|c__Gammaproteobacteria|o__Pseudomonadales|f__Pseudomonadaceae|g__Cellvibrio	d__Bacteria|p__Proteobacteria|c__Gammaproteobacteria|o__Pseudomonadales|f__Pseudomonadaceae|g__Cellvibrio	LEfSe	DSS	1.058547053	0.821993553	0.926109247
d__Bacteria|p__Actinobacteria|c__Actinobacteria|o__Acidimicrobiales|f__Acidimicrobiaceae	d__Bacteria|p__Actinobacteria|c__Actinobacteria|o__Acidimicrobiales|f__Acidimicrobiaceae	LEfSe	DSS_FX	1.057647423	0.921015438	0.984766053
d__Bacteria|p__Actinobacteria|c__Actinobacteria|o__Acidimicrobiales|f__Acidimicrobiaceae|g__Ilumatobacter	d__Bacteria|p__Actinobacteria|c__Actinobacteria|o__Acidimicrobiales|f__Acidimicrobiaceae|g__Ilumatobacter	LEfSe	DSS_FX	1.057647423	0.921015438	0.984766053
d__Bacteria|p__Proteobacteria|c__Gammaproteobacteria|o__Xanthomonadales|f__Xanthomonadaceae|g__Luteimonas	d__Bacteria|p__Proteobacteria|c__Gammaproteobacteria|o__Xanthomonadales|f__Xanthomonadaceae|g__Luteimonas	LEfSe	DSS_FX	1.052164814	0.491456173	0.850854394
d__Bacteria|p__Proteobacteria|c__Alphaproteobacteria|o__Rhizobiales|f__Beijerinckiaceae	d__Bacteria|p__Proteobacteria|c__Alphaproteobacteria|o__Rhizobiales|f__Beijerinckiaceae	LEfSe	DSS_FX	1.048999342	0.379592809	0.824477916
d__Bacteria|p__Proteobacteria|c__Alphaproteobacteria|o__Rhizobiales|f__Beijerinckiaceae|g__Chelatococcus	d__Bacteria|p__Proteobacteria|c__Alphaproteobacteria|o__Rhizobiales|f__Beijerinckiaceae|g__Chelatococcus	LEfSe	DSS_FX	1.048999342	0.379592809	0.824477916
d__Bacteria|p__Proteobacteria|c__Alphaproteobacteria|o__Rhizobiales|f__Methylocystaceae|g__Methylocystis	d__Bacteria|p__Proteobacteria|c__Alphaproteobacteria|o__Rhizobiales|f__Methylocystaceae|g__Methylocystis	LEfSe	DSS	1.048552773	0.932827592	0.984766053
d__Bacteria|p__Firmicutes|c__Bacilli|o__Bacillales|f__Thermoactinomycetaceae_2	d__Bacteria|p__Firmicutes|c__Bacilli|o__Bacillales|f__Thermoactinomycetaceae_2	LEfSe	DSS_PX	1.038188552	0.468939483	0.845514071
d__Bacteria|p__Firmicutes|c__Bacilli|o__Bacillales|f__Thermoactinomycetaceae_2|g__Planifilum	d__Bacteria|p__Firmicutes|c__Bacilli|o__Bacillales|f__Thermoactinomycetaceae_2|g__Planifilum	LEfSe	DSS_PX	1.038188552	0.468939483	0.845514071
d__Bacteria|p__Acidobacteria|c__Acidobacteria_Gp3|o__norank_Acidobacteria_Gp3|f__norank_Acidobacteria_Gp3|g__unclassified_Acidobacteria_Gp3	d__Bacteria|p__Acidobacteria|c__Acidobacteria_Gp3|o__norank_Acidobacteria_Gp3|f__norank_Acidobacteria_Gp3|g__unclassified_Acidobacteria_Gp3	LEfSe	DSS_FX	1.035523406	0.42346674	0.828909183
d__Bacteria|p__Acidobacteria|c__Acidobacteria_Gp18	d__Bacteria|p__Acidobacteria|c__Acidobacteria_Gp18	LEfSe	DSS	1.027454124	0.286504797	0.824477916
d__Bacteria|p__Acidobacteria|c__Acidobacteria_Gp18|o__norank_Acidobacteria_Gp18	d__Bacteria|p__Acidobacteria|c__Acidobacteria_Gp18|o__norank_Acidobacteria_Gp18	LEfSe	DSS	1.027454124	0.286504797	0.824477916
d__Bacteria|p__Acidobacteria|c__Acidobacteria_Gp18|o__norank_Acidobacteria_Gp18|f__norank_Acidobacteria_Gp18	d__Bacteria|p__Acidobacteria|c__Acidobacteria_Gp18|o__norank_Acidobacteria_Gp18|f__norank_Acidobacteria_Gp18	LEfSe	DSS	1.027454124	0.286504797	0.824477916
d__Bacteria|p__Acidobacteria|c__Acidobacteria_Gp18|o__norank_Acidobacteria_Gp18|f__norank_Acidobacteria_Gp18|g__Gp18	d__Bacteria|p__Acidobacteria|c__Acidobacteria_Gp18|o__norank_Acidobacteria_Gp18|f__norank_Acidobacteria_Gp18|g__Gp18	LEfSe	DSS	1.027454124	0.286504797	0.824477916
d__Bacteria|p__Firmicutes|c__Negativicutes|o__Selenomonadales|f__Acidaminococcaceae	d__Bacteria|p__Firmicutes|c__Negativicutes|o__Selenomonadales|f__Acidaminococcaceae	LEfSe	DSS	1.025601595	0.996322898	0.999109823
d__Bacteria|p__Firmicutes|c__Negativicutes|o__Selenomonadales|f__Acidaminococcaceae|g__unclassified_Acidaminococcaceae	d__Bacteria|p__Firmicutes|c__Negativicutes|o__Selenomonadales|f__Acidaminococcaceae|g__unclassified_Acidaminococcaceae	LEfSe	DSS	1.025601595	0.996322898	0.999109823
d__Bacteria|p__Proteobacteria|c__Alphaproteobacteria|o__Rhodobacterales|f__Rhodobacteraceae|g__Defluviimonas	d__Bacteria|p__Proteobacteria|c__Alphaproteobacteria|o__Rhodobacterales|f__Rhodobacteraceae|g__Defluviimonas	LEfSe	DSS_PX	1.022465288	0.812688487	0.926109247
d__Bacteria|p__Bacteroidetes|c__Flavobacteriia|o__Flavobacteriales|f__Flavobacteriaceae|g__Chryseobacterium	d__Bacteria|p__Bacteroidetes|c__Flavobacteriia|o__Flavobacteriales|f__Flavobacteriaceae|g__Chryseobacterium	LEfSe	DSS_PX	1.019754141	0.504722161	0.853439989
d__Bacteria|p__Acidobacteria|c__Acidobacteria_Gp4|o__norank_Acidobacteria_Gp4|f__norank_Acidobacteria_Gp4|g__Gp4	d__Bacteria|p__Acidobacteria|c__Acidobacteria_Gp4|o__norank_Acidobacteria_Gp4|f__norank_Acidobacteria_Gp4|g__Gp4	LEfSe	DSS	1.018172898	0.913627512	0.984766053
d__Bacteria|p__Proteobacteria|c__Deltaproteobacteria|o__unclassified_Deltaproteobacteria	d__Bacteria|p__Proteobacteria|c__Deltaproteobacteria|o__unclassified_Deltaproteobacteria	LEfSe	DSS	1.017787935	0.286504797	0.824477916
d__Bacteria|p__Proteobacteria|c__Deltaproteobacteria|o__unclassified_Deltaproteobacteria|f__unclassified_Deltaproteobacteria	d__Bacteria|p__Proteobacteria|c__Deltaproteobacteria|o__unclassified_Deltaproteobacteria|f__unclassified_Deltaproteobacteria	LEfSe	DSS	1.017787935	0.286504797	0.824477916
d__Bacteria|p__Planctomycetes|c__Planctomycetia|o__Planctomycetales|f__Planctomycetaceae|g__Thermogutta	d__Bacteria|p__Planctomycetes|c__Planctomycetia|o__Planctomycetales|f__Planctomycetaceae|g__Thermogutta	LEfSe	DSS	1.017787935	0.536377719	0.853439989
d__Bacteria|p__Firmicutes|c__Bacilli|o__Bacillales|f__Staphylococcaceae|g__Jeotgalicoccus	d__Bacteria|p__Firmicutes|c__Bacilli|o__Bacillales|f__Staphylococcaceae|g__Jeotgalicoccus	LEfSe	DSS	1.017787935	0.286504797	0.824477916
d__Bacteria|p__Proteobacteria|c__Deltaproteobacteria|o__unclassified_Deltaproteobacteria|f__unclassified_Deltaproteobacteria|g__unclassified_Deltaproteobacteria	d__Bacteria|p__Proteobacteria|c__Deltaproteobacteria|o__unclassified_Deltaproteobacteria|f__unclassified_Deltaproteobacteria|g__unclassified_Deltaproteobacteria	LEfSe	DSS	1.017787935	0.286504797	0.824477916
d__Bacteria|p__Firmicutes|c__Bacilli|o__Bacillales|f__Planococcaceae|g__Sporosarcina	d__Bacteria|p__Firmicutes|c__Bacilli|o__Bacillales|f__Planococcaceae|g__Sporosarcina	LEfSe	DSS_FX	1.007939378	0.732164108	0.908134823
d__Bacteria|p__Bacteroidetes|c__Flavobacteriia|o__Flavobacteriales|f__Cryomorphaceae	d__Bacteria|p__Bacteroidetes|c__Flavobacteriia|o__Flavobacteriales|f__Cryomorphaceae	LEfSe	DSS_PX	0.997053334	0.637628152	0.861032432
d__Bacteria|p__Bacteroidetes|c__Flavobacteriia|o__Flavobacteriales|f__Cryomorphaceae|g__unclassified_Cryomorphaceae	d__Bacteria|p__Bacteroidetes|c__Flavobacteriia|o__Flavobacteriales|f__Cryomorphaceae|g__unclassified_Cryomorphaceae	LEfSe	DSS_PX	0.997053334	0.637628152	0.861032432
d__Bacteria|p__Firmicutes|c__Negativicutes	d__Bacteria|p__Firmicutes|c__Negativicutes	LEfSe	DSS_PX	0.994111098	0.801656088	0.926109247
d__Bacteria|p__Firmicutes|c__Negativicutes|o__Selenomonadales	d__Bacteria|p__Firmicutes|c__Negativicutes|o__Selenomonadales	LEfSe	DSS_PX	0.994111098	0.801656088	0.926109247
d__Bacteria|p__Acidobacteria|c__Acidobacteria_Gp4|o__norank_Acidobacteria_Gp4|f__norank_Acidobacteria_Gp4|g__Aridibacter	d__Bacteria|p__Acidobacteria|c__Acidobacteria_Gp4|o__norank_Acidobacteria_Gp4|f__norank_Acidobacteria_Gp4|g__Aridibacter	LEfSe	DSS	0.988319064	0.978035249	0.994239943
d__Bacteria|p__Firmicutes|c__Clostridia|o__Clostridiales|f__Peptostreptococcaceae|g__Proteocatella	d__Bacteria|p__Firmicutes|c__Clostridia|o__Clostridiales|f__Peptostreptococcaceae|g__Proteocatella	LEfSe	DSS_PX	0.972953739	0.955359617	0.994239943
d__Bacteria|p__Chloroflexi|c__Caldilineae	d__Bacteria|p__Chloroflexi|c__Caldilineae	LEfSe	DSS	0.960994474	0.895940789	0.974431328
d__Bacteria|p__Chloroflexi|c__Caldilineae|o__Caldilineales	d__Bacteria|p__Chloroflexi|c__Caldilineae|o__Caldilineales	LEfSe	DSS	0.960994474	0.895940789	0.974431328
d__Bacteria|p__Chloroflexi|c__Caldilineae|o__Caldilineales|f__Caldilineaceae	d__Bacteria|p__Chloroflexi|c__Caldilineae|o__Caldilineales|f__Caldilineaceae	LEfSe	DSS	0.960994474	0.895940789	0.974431328
d__Bacteria|p__Firmicutes|c__Bacilli|o__Bacillales|f__Planococcaceae|g__Planococcus	d__Bacteria|p__Firmicutes|c__Bacilli|o__Bacillales|f__Planococcaceae|g__Planococcus	LEfSe	DSS_PX	0.956487903	0.347757459	0.824477916
d__Bacteria|p__Firmicutes|c__Clostridia|o__Clostridiales|f__Clostridiales_Incertae_Sedis_XII	d__Bacteria|p__Firmicutes|c__Clostridia|o__Clostridiales|f__Clostridiales_Incertae_Sedis_XII	LEfSe	DSS	0.956208681	0.548284186	0.853439989
d__Bacteria|p__Firmicutes|c__Clostridia|o__Clostridiales|f__Clostridiales_Incertae_Sedis_XII|g__Fusibacter	d__Bacteria|p__Firmicutes|c__Clostridia|o__Clostridiales|f__Clostridiales_Incertae_Sedis_XII|g__Fusibacter	LEfSe	DSS	0.956208681	0.548284186	0.853439989
d__Bacteria|p__Proteobacteria|c__Alphaproteobacteria|o__Rhizobiales|f__Xanthobacteraceae	d__Bacteria|p__Proteobacteria|c__Alphaproteobacteria|o__Rhizobiales|f__Xanthobacteraceae	LEfSe	DSS	0.952263303	0.40656966	0.824477916
d__Bacteria|p__Proteobacteria|c__Alphaproteobacteria|o__Rhizobiales|f__Xanthobacteraceae|g__Ancylobacter	d__Bacteria|p__Proteobacteria|c__Alphaproteobacteria|o__Rhizobiales|f__Xanthobacteraceae|g__Ancylobacter	LEfSe	DSS	0.952263303	0.40656966	0.824477916
d__Bacteria|p__Proteobacteria|c__Alphaproteobacteria|o__Sphingomonadales|f__unclassified_Sphingomonadales	d__Bacteria|p__Proteobacteria|c__Alphaproteobacteria|o__Sphingomonadales|f__unclassified_Sphingomonadales	LEfSe	DSS	0.948870261	0.648344341	0.861032432
d__Bacteria|p__Proteobacteria|c__Alphaproteobacteria|o__Sphingomonadales|f__unclassified_Sphingomonadales|g__unclassified_Sphingomonadales	d__Bacteria|p__Proteobacteria|c__Alphaproteobacteria|o__Sphingomonadales|f__unclassified_Sphingomonadales|g__unclassified_Sphingomonadales	LEfSe	DSS	0.948870261	0.648344341	0.861032432
d__Bacteria|p__Proteobacteria|c__Deltaproteobacteria|o__Syntrophobacterales|f__Syntrophaceae|g__Desulfomonile	d__Bacteria|p__Proteobacteria|c__Deltaproteobacteria|o__Syntrophobacterales|f__Syntrophaceae|g__Desulfomonile	LEfSe	DSS	0.948870261	0.40656966	0.824477916
d__Bacteria|p__Proteobacteria|c__Alphaproteobacteria|o__Sneathiellales	d__Bacteria|p__Proteobacteria|c__Alphaproteobacteria|o__Sneathiellales	LEfSe	DSS	0.948477572	0.40656966	0.824477916
d__Bacteria|p__Proteobacteria|c__Alphaproteobacteria|o__Sneathiellales|f__Sneathiellaceae	d__Bacteria|p__Proteobacteria|c__Alphaproteobacteria|o__Sneathiellales|f__Sneathiellaceae	LEfSe	DSS	0.948477572	0.40656966	0.824477916
d__Bacteria|p__Proteobacteria|c__Alphaproteobacteria|o__Sneathiellales|f__Sneathiellaceae|g__Ferrovibrio	d__Bacteria|p__Proteobacteria|c__Alphaproteobacteria|o__Sneathiellales|f__Sneathiellaceae|g__Ferrovibrio	LEfSe	DSS	0.948477572	0.40656966	0.824477916
d__Bacteria|p__Actinobacteria|c__Actinobacteria|o__unclassified_Acidimicrobidae	d__Bacteria|p__Actinobacteria|c__Actinobacteria|o__unclassified_Acidimicrobidae	LEfSe	DSS	0.944862349	0.757235494	0.908134823
d__Bacteria|p__Actinobacteria|c__Actinobacteria|o__unclassified_Acidimicrobidae|f__unclassified_Acidimicrobidae	d__Bacteria|p__Actinobacteria|c__Actinobacteria|o__unclassified_Acidimicrobidae|f__unclassified_Acidimicrobidae	LEfSe	DSS	0.944862349	0.757235494	0.908134823
d__Bacteria|p__Actinobacteria|c__Actinobacteria|o__unclassified_Acidimicrobidae|f__unclassified_Acidimicrobidae|g__unclassified_Acidimicrobidae	d__Bacteria|p__Actinobacteria|c__Actinobacteria|o__unclassified_Acidimicrobidae|f__unclassified_Acidimicrobidae|g__unclassified_Acidimicrobidae	LEfSe	DSS	0.944862349	0.757235494	0.908134823
d__Bacteria|p__Proteobacteria|c__Alphaproteobacteria|o__Rhodobacterales|f__Rhodobacteraceae|g__unclassified_Rhodobacteraceae	d__Bacteria|p__Proteobacteria|c__Alphaproteobacteria|o__Rhodobacterales|f__Rhodobacteraceae|g__unclassified_Rhodobacteraceae	LEfSe	DSS	0.94424791	0.354742311	0.824477916
d__Bacteria|p__Actinobacteria|c__Actinobacteria|o__Actinomycetales|f__unclassified_Frankineae	d__Bacteria|p__Actinobacteria|c__Actinobacteria|o__Actinomycetales|f__unclassified_Frankineae	LEfSe	DSS_FX	0.942669474	0.55045456	0.853439989
d__Bacteria|p__Actinobacteria|c__Actinobacteria|o__Actinomycetales|f__unclassified_Frankineae|g__unclassified_Frankineae	d__Bacteria|p__Actinobacteria|c__Actinobacteria|o__Actinomycetales|f__unclassified_Frankineae|g__unclassified_Frankineae	LEfSe	DSS_FX	0.942669474	0.55045456	0.853439989
d__Bacteria|p__Actinobacteria|c__Actinobacteria|o__Actinomycetales|f__Nocardioidaceae	d__Bacteria|p__Actinobacteria|c__Actinobacteria|o__Actinomycetales|f__Nocardioidaceae	LEfSe	DSS	0.939704435	0.40656966	0.824477916
d__Bacteria|p__Actinobacteria|c__Actinobacteria|o__Actinomycetales|f__Nocardioidaceae|g__Thermasporomyces	d__Bacteria|p__Actinobacteria|c__Actinobacteria|o__Actinomycetales|f__Nocardioidaceae|g__Thermasporomyces	LEfSe	DSS	0.939704435	0.40656966	0.824477916
d__Bacteria|p__Bacteroidetes|c__Flavobacteriia|o__Flavobacteriales|f__Flavobacteriaceae|g__Galbibacter	d__Bacteria|p__Bacteroidetes|c__Flavobacteriia|o__Flavobacteriales|f__Flavobacteriaceae|g__Galbibacter	LEfSe	DSS	0.939063391	0.142274072	0.824477916
d__Bacteria|p__Proteobacteria|c__Deltaproteobacteria|o__Desulfovibrionales|f__Desulfomicrobiaceae	d__Bacteria|p__Proteobacteria|c__Deltaproteobacteria|o__Desulfovibrionales|f__Desulfomicrobiaceae	LEfSe	DSS	0.935425892	0.970973412	0.994239943
d__Bacteria|p__Proteobacteria|c__Deltaproteobacteria|o__Desulfovibrionales|f__Desulfomicrobiaceae|g__Desulfomicrobium	d__Bacteria|p__Proteobacteria|c__Deltaproteobacteria|o__Desulfovibrionales|f__Desulfomicrobiaceae|g__Desulfomicrobium	LEfSe	DSS	0.935425892	0.970973412	0.994239943
d__Bacteria|p__Proteobacteria|c__Epsilonproteobacteria	d__Bacteria|p__Proteobacteria|c__Epsilonproteobacteria	LEfSe	DSS	0.934783951	0.40656966	0.824477916
d__Bacteria|p__Proteobacteria|c__Epsilonproteobacteria|o__Campylobacterales	d__Bacteria|p__Proteobacteria|c__Epsilonproteobacteria|o__Campylobacterales	LEfSe	DSS	0.934783951	0.40656966	0.824477916
d__Bacteria|p__Actinobacteria|c__Actinobacteria|o__Acidimicrobiales|f__Iamiaceae	d__Bacteria|p__Actinobacteria|c__Actinobacteria|o__Acidimicrobiales|f__Iamiaceae	LEfSe	DSS	0.934783951	0.40656966	0.824477916
d__Bacteria|p__Firmicutes|c__Clostridia|o__Clostridiales|f__Peptococcaceae_2	d__Bacteria|p__Firmicutes|c__Clostridia|o__Clostridiales|f__Peptococcaceae_2	LEfSe	DSS	0.934783951	0.40656966	0.824477916
d__Bacteria|p__Proteobacteria|c__Epsilonproteobacteria|o__Campylobacterales|f__Campylobacteraceae	d__Bacteria|p__Proteobacteria|c__Epsilonproteobacteria|o__Campylobacterales|f__Campylobacteraceae	LEfSe	DSS	0.934783951	0.40656966	0.824477916
d__Bacteria|p__Actinobacteria|c__Actinobacteria|o__Acidimicrobiales|f__Iamiaceae|g__unclassified_Iamiaceae	d__Bacteria|p__Actinobacteria|c__Actinobacteria|o__Acidimicrobiales|f__Iamiaceae|g__unclassified_Iamiaceae	LEfSe	DSS	0.934783951	0.40656966	0.824477916
d__Bacteria|p__Firmicutes|c__Clostridia|o__Clostridiales|f__Peptococcaceae_2|g__unclassified_Peptococcaceae_2	d__Bacteria|p__Firmicutes|c__Clostridia|o__Clostridiales|f__Peptococcaceae_2|g__unclassified_Peptococcaceae_2	LEfSe	DSS	0.934783951	0.40656966	0.824477916
d__Bacteria|p__Proteobacteria|c__Epsilonproteobacteria|o__Campylobacterales|f__Campylobacteraceae|g__Arcobacter	d__Bacteria|p__Proteobacteria|c__Epsilonproteobacteria|o__Campylobacterales|f__Campylobacteraceae|g__Arcobacter	LEfSe	DSS	0.934783951	0.40656966	0.824477916
d__Bacteria|p__Chloroflexi|c__Anaerolineae|o__Anaerolineales|f__Anaerolineaceae|g__Anaerolinea	d__Bacteria|p__Chloroflexi|c__Anaerolineae|o__Anaerolineales|f__Anaerolineaceae|g__Anaerolinea	LEfSe	DSS	0.931333908	0.821993553	0.926109247
d__Bacteria|p__Proteobacteria|c__Betaproteobacteria|o__Rhodocyclales|f__Rhodocyclaceae|g__Dechloromonas	d__Bacteria|p__Proteobacteria|c__Betaproteobacteria|o__Rhodocyclales|f__Rhodocyclaceae|g__Dechloromonas	LEfSe	DSS	0.927434301	0.370049815	0.824477916
d__Bacteria|p__Actinobacteria|c__Actinobacteria|o__Actinomycetales|f__Propionibacteriaceae	d__Bacteria|p__Actinobacteria|c__Actinobacteria|o__Actinomycetales|f__Propionibacteriaceae	LEfSe	DSS	0.927243573	0.286504797	0.824477916
d__Bacteria|p__Actinobacteria|c__Actinobacteria|o__Actinomycetales|f__Propionibacteriaceae|g__unclassified_Propionibacteriaceae	d__Bacteria|p__Actinobacteria|c__Actinobacteria|o__Actinomycetales|f__Propionibacteriaceae|g__unclassified_Propionibacteriaceae	LEfSe	DSS	0.927243573	0.286504797	0.824477916
d__Bacteria|p__Bacteroidetes|c__Bacteroidia|o__Bacteroidales|f__Prolixibacteraceae	d__Bacteria|p__Bacteroidetes|c__Bacteroidia|o__Bacteroidales|f__Prolixibacteraceae	LEfSe	DSS	0.92506919	0.142274072	0.824477916
d__Bacteria|p__Bacteroidetes|c__Bacteroidia|o__Bacteroidales|f__Prolixibacteraceae|g__unclassified_Prolixibacteraceae	d__Bacteria|p__Bacteroidetes|c__Bacteroidia|o__Bacteroidales|f__Prolixibacteraceae|g__unclassified_Prolixibacteraceae	LEfSe	DSS	0.92506919	0.142274072	0.824477916
d__Bacteria|p__Actinobacteria|c__Actinobacteria|o__Actinomycetales|f__unclassified_Corynebacterineae	d__Bacteria|p__Actinobacteria|c__Actinobacteria|o__Actinomycetales|f__unclassified_Corynebacterineae	LEfSe	DSS	0.91669918	0.40656966	0.824477916
d__Bacteria|p__Actinobacteria|c__Actinobacteria|o__Actinomycetales|f__unclassified_Corynebacterineae|g__unclassified_Corynebacterineae	d__Bacteria|p__Actinobacteria|c__Actinobacteria|o__Actinomycetales|f__unclassified_Corynebacterineae|g__unclassified_Corynebacterineae	LEfSe	DSS	0.91669918	0.40656966	0.824477916
d__Bacteria|p__Proteobacteria|c__Alphaproteobacteria|o__Sphingomonadales|f__Sphingomonadaceae|g__Novosphingobium	d__Bacteria|p__Proteobacteria|c__Alphaproteobacteria|o__Sphingomonadales|f__Sphingomonadaceae|g__Novosphingobium	LEfSe	DSS_PX	0.913448453	0.996405368	0.999109823
d__Bacteria|p__Proteobacteria|c__Gammaproteobacteria|o__Xanthomonadales|f__Sinobacteraceae|g__Panacagrimonas	d__Bacteria|p__Proteobacteria|c__Gammaproteobacteria|o__Xanthomonadales|f__Sinobacteraceae|g__Panacagrimonas	LEfSe	DSS	0.910324721	0.536377719	0.853439989
d__Bacteria|p__Synergistetes|c__Synergistia|o__Synergistales|f__Synergistaceae|g__Aminivibrio	d__Bacteria|p__Synergistetes|c__Synergistia|o__Synergistales|f__Synergistaceae|g__Aminivibrio	LEfSe	DSS	0.898321527	0.536377719	0.853439989
d__Bacteria|p__Actinobacteria|c__Actinobacteria|o__Actinomycetales|f__Microbacteriaceae	d__Bacteria|p__Actinobacteria|c__Actinobacteria|o__Actinomycetales|f__Microbacteriaceae	LEfSe	DSS	0.897014346	0.973212371	0.994239943
d__Bacteria|p__Actinobacteria|c__Actinobacteria|o__Actinomycetales|f__Microbacteriaceae|g__unclassified_Microbacteriaceae	d__Bacteria|p__Actinobacteria|c__Actinobacteria|o__Actinomycetales|f__Microbacteriaceae|g__unclassified_Microbacteriaceae	LEfSe	DSS	0.897014346	0.973212371	0.994239943
d__Bacteria|p__Actinobacteria|c__Actinobacteria|o__Actinomycetales|f__Intrasporangiaceae	d__Bacteria|p__Actinobacteria|c__Actinobacteria|o__Actinomycetales|f__Intrasporangiaceae	LEfSe	DSS	0.896920524	0.645028009	0.861032432
d__Bacteria|p__Actinobacteria|c__Actinobacteria|o__Actinomycetales|f__Intrasporangiaceae|g__unclassified_Intrasporangiaceae	d__Bacteria|p__Actinobacteria|c__Actinobacteria|o__Actinomycetales|f__Intrasporangiaceae|g__unclassified_Intrasporangiaceae	LEfSe	DSS	0.896920524	0.645028009	0.861032432
d__Bacteria|p__Bacteroidetes|c__Cytophagia|o__Cytophagales|f__norank_Cytophagales|g__Ohtaekwangia	d__Bacteria|p__Bacteroidetes|c__Cytophagia|o__Cytophagales|f__norank_Cytophagales|g__Ohtaekwangia	LEfSe	DSS	0.89642959	0.648344341	0.861032432
d__Bacteria|p__Proteobacteria|c__Alphaproteobacteria|o__Rhizobiales|f__Methylocystaceae|g__Pleomorphomonas	d__Bacteria|p__Proteobacteria|c__Alphaproteobacteria|o__Rhizobiales|f__Methylocystaceae|g__Pleomorphomonas	LEfSe	DSS	0.895760462	0.83870012	0.94030476
d__Bacteria|p__Ignavibacteriae	d__Bacteria|p__Ignavibacteriae	LEfSe	DSS	0.890171597	0.059915813	0.736440864
d__Bacteria|p__Ignavibacteriae|c__Ignavibacteria	d__Bacteria|p__Ignavibacteriae|c__Ignavibacteria	LEfSe	DSS	0.890171597	0.059915813	0.736440864
d__Bacteria|p__Ignavibacteriae|c__Ignavibacteria|o__Ignavibacteriales	d__Bacteria|p__Ignavibacteriae|c__Ignavibacteria|o__Ignavibacteriales	LEfSe	DSS	0.890171597	0.059915813	0.736440864
d__Bacteria|p__Ignavibacteriae|c__Ignavibacteria|o__Ignavibacteriales|f__Ignavibacteriaceae	d__Bacteria|p__Ignavibacteriae|c__Ignavibacteria|o__Ignavibacteriales|f__Ignavibacteriaceae	LEfSe	DSS	0.890171597	0.059915813	0.736440864
d__Bacteria|p__Ignavibacteriae|c__Ignavibacteria|o__Ignavibacteriales|f__Ignavibacteriaceae|g__Ignavibacterium	d__Bacteria|p__Ignavibacteriae|c__Ignavibacteria|o__Ignavibacteriales|f__Ignavibacteriaceae|g__Ignavibacterium	LEfSe	DSS	0.890171597	0.059915813	0.736440864
d__Bacteria|p__Actinobacteria|c__Actinobacteria|o__Acidimicrobiales|f__unclassified_Acidimicrobineae	d__Bacteria|p__Actinobacteria|c__Actinobacteria|o__Acidimicrobiales|f__unclassified_Acidimicrobineae	LEfSe	DSS_PX	0.883547881	0.108121466	0.824477916
d__Bacteria|p__Actinobacteria|c__Actinobacteria|o__Acidimicrobiales|f__unclassified_Acidimicrobineae|g__unclassified_Acidimicrobineae	d__Bacteria|p__Actinobacteria|c__Actinobacteria|o__Acidimicrobiales|f__unclassified_Acidimicrobineae|g__unclassified_Acidimicrobineae	LEfSe	DSS_PX	0.883547881	0.108121466	0.824477916
d__Bacteria|p__Actinobacteria|c__Actinobacteria|o__unclassified_Coriobacteridae	d__Bacteria|p__Actinobacteria|c__Actinobacteria|o__unclassified_Coriobacteridae	LEfSe	DSS_FX	0.881877692	0.574917929	0.853439989
d__Bacteria|p__Actinobacteria|c__Actinobacteria|o__unclassified_Coriobacteridae|f__unclassified_Coriobacteridae	d__Bacteria|p__Actinobacteria|c__Actinobacteria|o__unclassified_Coriobacteridae|f__unclassified_Coriobacteridae	LEfSe	DSS_FX	0.881877692	0.574917929	0.853439989
d__Bacteria|p__Actinobacteria|c__Actinobacteria|o__unclassified_Coriobacteridae|f__unclassified_Coriobacteridae|g__unclassified_Coriobacteridae	d__Bacteria|p__Actinobacteria|c__Actinobacteria|o__unclassified_Coriobacteridae|f__unclassified_Coriobacteridae|g__unclassified_Coriobacteridae	LEfSe	DSS_FX	0.881877692	0.574917929	0.853439989
d__Bacteria|p__Bacteroidetes|c__Sphingobacteriia|o__Sphingobacteriales|f__Sphingobacteriaceae|g__Parapedobacter	d__Bacteria|p__Bacteroidetes|c__Sphingobacteriia|o__Sphingobacteriales|f__Sphingobacteriaceae|g__Parapedobacter	LEfSe	DSS	0.853578243	0.40656966	0.824477916
d__Bacteria|p__Proteobacteria|c__Betaproteobacteria|o__Burkholderiales|f__Alcaligenaceae	d__Bacteria|p__Proteobacteria|c__Betaproteobacteria|o__Burkholderiales|f__Alcaligenaceae	LEfSe	DSS	0.833014326	0.286504797	0.824477916
d__Bacteria|p__Bacteroidetes|c__Sphingobacteriia|o__Sphingobacteriales|f__Chitinophagaceae|g__Taibaiella	d__Bacteria|p__Bacteroidetes|c__Sphingobacteriia|o__Sphingobacteriales|f__Chitinophagaceae|g__Taibaiella	LEfSe	DSS	0.833014326	0.286504797	0.824477916
d__Bacteria|p__Proteobacteria|c__Betaproteobacteria|o__Burkholderiales|f__Alcaligenaceae|g__unclassified_Alcaligenaceae	d__Bacteria|p__Proteobacteria|c__Betaproteobacteria|o__Burkholderiales|f__Alcaligenaceae|g__unclassified_Alcaligenaceae	LEfSe	DSS	0.833014326	0.286504797	0.824477916
d__Bacteria|p__Firmicutes|c__Negativicutes|o__Selenomonadales|f__unclassified_Selenomonadales	d__Bacteria|p__Firmicutes|c__Negativicutes|o__Selenomonadales|f__unclassified_Selenomonadales	LEfSe	DSS_PX	0.829344029	0.26813894	0.824477916
d__Bacteria|p__Firmicutes|c__Negativicutes|o__Selenomonadales|f__unclassified_Selenomonadales|g__unclassified_Selenomonadales	d__Bacteria|p__Firmicutes|c__Negativicutes|o__Selenomonadales|f__unclassified_Selenomonadales|g__unclassified_Selenomonadales	LEfSe	DSS_PX	0.829344029	0.26813894	0.824477916
d__Bacteria|p__Proteobacteria|c__Gammaproteobacteria|o__Chromatiales|f__unclassified_Chromatiales	d__Bacteria|p__Proteobacteria|c__Gammaproteobacteria|o__Chromatiales|f__unclassified_Chromatiales	LEfSe	DSS_FX	0.818324101	0.532488538	0.853439989
d__Bacteria|p__Proteobacteria|c__Gammaproteobacteria|o__Chromatiales|f__unclassified_Chromatiales|g__unclassified_Chromatiales	d__Bacteria|p__Proteobacteria|c__Gammaproteobacteria|o__Chromatiales|f__unclassified_Chromatiales|g__unclassified_Chromatiales	LEfSe	DSS_FX	0.818324101	0.532488538	0.853439989
d__Bacteria|p__Firmicutes|c__Clostridia|o__Clostridiales|f__Catabacteriaceae	d__Bacteria|p__Firmicutes|c__Clostridia|o__Clostridiales|f__Catabacteriaceae	LEfSe	DSS	0.789493669	0.40656966	0.824477916
d__Bacteria|p__Firmicutes|c__Clostridia|o__Clostridiales|f__Catabacteriaceae|g__Catabacter	d__Bacteria|p__Firmicutes|c__Clostridia|o__Clostridiales|f__Catabacteriaceae|g__Catabacter	LEfSe	DSS	0.789493669	0.40656966	0.824477916
d__Bacteria|p__Proteobacteria|c__Alphaproteobacteria|o__Rhizobiales|f__Rhizobiales_incertae_sedis|g__Phreatobacter	d__Bacteria|p__Proteobacteria|c__Alphaproteobacteria|o__Rhizobiales|f__Rhizobiales_incertae_sedis|g__Phreatobacter	LEfSe	DSS	0.789493669	0.40656966	0.824477916
d__Bacteria|p__Firmicutes|c__Clostridia|o__Clostridiales|f__Lachnospiraceae|g__Ruminococcus2	d__Bacteria|p__Firmicutes|c__Clostridia|o__Clostridiales|f__Lachnospiraceae|g__Ruminococcus2	LEfSe	DSS_PX	0.783126355	0.220862981	0.824477916
d__Bacteria|p__Proteobacteria|c__Deltaproteobacteria|o__Syntrophobacterales	d__Bacteria|p__Proteobacteria|c__Deltaproteobacteria|o__Syntrophobacterales	LEfSe	DSS_FX	0.747550253	0.798975855	0.926109247
d__Bacteria|p__Proteobacteria|c__Deltaproteobacteria|o__Syntrophobacterales|f__Syntrophaceae	d__Bacteria|p__Proteobacteria|c__Deltaproteobacteria|o__Syntrophobacterales|f__Syntrophaceae	LEfSe	DSS_FX	0.747550253	0.798975855	0.926109247
d__Bacteria|p__Proteobacteria|c__Betaproteobacteria|o__Rhodocyclales|f__Rhodocyclaceae|g__Thauera	d__Bacteria|p__Proteobacteria|c__Betaproteobacteria|o__Rhodocyclales|f__Rhodocyclaceae|g__Thauera	LEfSe	DSS	0.732741807	0.789654975	0.926109247
d__Bacteria|p__Actinobacteria|c__Actinobacteria|o__Actinomycetales|f__unclassified_Pseudonocardineae	d__Bacteria|p__Actinobacteria|c__Actinobacteria|o__Actinomycetales|f__unclassified_Pseudonocardineae	LEfSe	DSS	0.729258476	0.40656966	0.824477916
d__Bacteria|p__Actinobacteria|c__Actinobacteria|o__Actinomycetales|f__unclassified_Pseudonocardineae|g__unclassified_Pseudonocardineae	d__Bacteria|p__Actinobacteria|c__Actinobacteria|o__Actinomycetales|f__unclassified_Pseudonocardineae|g__unclassified_Pseudonocardineae	LEfSe	DSS	0.729258476	0.40656966	0.824477916
d__Bacteria|p__Proteobacteria|c__Deltaproteobacteria|o__Syntrophobacterales|f__Syntrophaceae|g__Smithella	d__Bacteria|p__Proteobacteria|c__Deltaproteobacteria|o__Syntrophobacterales|f__Syntrophaceae|g__Smithella	LEfSe	DSS_PX	0.69618878	0.894146859	0.974431328
d__Bacteria|p__Proteobacteria|c__Alphaproteobacteria|o__Rhodospirillales|f__unclassified_Rhodospirillales	d__Bacteria|p__Proteobacteria|c__Alphaproteobacteria|o__Rhodospirillales|f__unclassified_Rhodospirillales	LEfSe	DSS	0.684305503	0.309463023	0.824477916
d__Bacteria|p__Proteobacteria|c__Alphaproteobacteria|o__Rhodospirillales|f__unclassified_Rhodospirillales|g__unclassified_Rhodospirillales	d__Bacteria|p__Proteobacteria|c__Alphaproteobacteria|o__Rhodospirillales|f__unclassified_Rhodospirillales|g__unclassified_Rhodospirillales	LEfSe	DSS	0.684305503	0.309463023	0.824477916
d__Bacteria|p__Bacteroidetes|c__Cytophagia|o__Cytophagales|f__unclassified_Cytophagales	d__Bacteria|p__Bacteroidetes|c__Cytophagia|o__Cytophagales|f__unclassified_Cytophagales	LEfSe	DSS	0.647649191	0.40656966	0.824477916
d__Bacteria|p__Proteobacteria|c__Alphaproteobacteria|o__Caulobacterales|f__Caulobacteraceae|g__Caulobacter	d__Bacteria|p__Proteobacteria|c__Alphaproteobacteria|o__Caulobacterales|f__Caulobacteraceae|g__Caulobacter	LEfSe	DSS	0.647649191	0.648344341	0.861032432
d__Bacteria|p__Bacteroidetes|c__Cytophagia|o__Cytophagales|f__unclassified_Cytophagales|g__unclassified_Cytophagales	d__Bacteria|p__Bacteroidetes|c__Cytophagia|o__Cytophagales|f__unclassified_Cytophagales|g__unclassified_Cytophagales	LEfSe	DSS	0.647649191	0.40656966	0.824477916
d__Bacteria|p__Candidatus_Saccharibacteria	d__Bacteria|p__Candidatus_Saccharibacteria	LEfSe	DSS	0.605314573	0.40656966	0.824477916
d__Bacteria|p__Candidatus_Saccharibacteria|c__norank_Candidatus_Saccharibacteria	d__Bacteria|p__Candidatus_Saccharibacteria|c__norank_Candidatus_Saccharibacteria	LEfSe	DSS	0.605314573	0.40656966	0.824477916
d__Bacteria|p__Candidatus_Saccharibacteria|c__norank_Candidatus_Saccharibacteria|o__norank_Candidatus_Saccharibacteria	d__Bacteria|p__Candidatus_Saccharibacteria|c__norank_Candidatus_Saccharibacteria|o__norank_Candidatus_Saccharibacteria	LEfSe	DSS	0.605314573	0.40656966	0.824477916
d__Bacteria|p__Actinobacteria|c__Actinobacteria|o__Actinomycetales|f__unclassified_Actinomycineae	d__Bacteria|p__Actinobacteria|c__Actinobacteria|o__Actinomycetales|f__unclassified_Actinomycineae	LEfSe	DSS	0.605314573	0.40656966	0.824477916
d__Bacteria|p__Candidatus_Saccharibacteria|c__norank_Candidatus_Saccharibacteria|o__norank_Candidatus_Saccharibacteria|f__norank_Candidatus_Saccharibacteria	d__Bacteria|p__Candidatus_Saccharibacteria|c__norank_Candidatus_Saccharibacteria|o__norank_Candidatus_Saccharibacteria|f__norank_Candidatus_Saccharibacteria	LEfSe	DSS	0.605314573	0.40656966	0.824477916
d__Bacteria|p__Firmicutes|c__Clostridia|o__Clostridiales|f__Clostridiaceae_2	d__Bacteria|p__Firmicutes|c__Clostridia|o__Clostridiales|f__Clostridiaceae_2	LEfSe	DSS	0.605314573	0.40656966	0.824477916
d__Bacteria|p__Actinobacteria|c__Actinobacteria|o__Actinomycetales|f__unclassified_Actinomycineae|g__unclassified_Actinomycineae	d__Bacteria|p__Actinobacteria|c__Actinobacteria|o__Actinomycetales|f__unclassified_Actinomycineae|g__unclassified_Actinomycineae	LEfSe	DSS	0.605314573	0.40656966	0.824477916
d__Bacteria|p__Bacteroidetes|c__Sphingobacteriia|o__Sphingobacteriales|f__Sphingobacteriaceae|g__Mucilaginibacter	d__Bacteria|p__Bacteroidetes|c__Sphingobacteriia|o__Sphingobacteriales|f__Sphingobacteriaceae|g__Mucilaginibacter	LEfSe	DSS	0.605314573	0.40656966	0.824477916
d__Bacteria|p__Firmicutes|c__Clostridia|o__Clostridiales|f__Clostridiaceae_2|g__Alkaliphilus	d__Bacteria|p__Firmicutes|c__Clostridia|o__Clostridiales|f__Clostridiaceae_2|g__Alkaliphilus	LEfSe	DSS	0.605314573	0.40656966	0.824477916
d__Bacteria|p__Planctomycetes|c__Planctomycetia|o__Planctomycetales|f__Planctomycetaceae|g__Gemmata	d__Bacteria|p__Planctomycetes|c__Planctomycetia|o__Planctomycetales|f__Planctomycetaceae|g__Gemmata	LEfSe	DSS	0.59287519	0.40656966	0.824477916
d__Bacteria|p__Proteobacteria|c__Alphaproteobacteria|o__Rhodobacterales|f__Rhodobacteraceae|g__Gemmobacter	d__Bacteria|p__Proteobacteria|c__Alphaproteobacteria|o__Rhodobacterales|f__Rhodobacteraceae|g__Gemmobacter	LEfSe	DSS	0.432331742	0.805198324	0.926109247
d__Bacteria|p__Actinobacteria|c__Actinobacteria|o__Actinomycetales|f__Sanguibacteraceae	d__Bacteria|p__Actinobacteria|c__Actinobacteria|o__Actinomycetales|f__Sanguibacteraceae	LEfSe	DSS	0.278138932	0.40656966	0.824477916
d__Bacteria|p__Actinobacteria|c__Actinobacteria|o__Actinomycetales|f__Sanguibacteraceae|g__Sanguibacter	d__Bacteria|p__Actinobacteria|c__Actinobacteria|o__Actinomycetales|f__Sanguibacteraceae|g__Sanguibacter	LEfSe	DSS	0.278138932	0.40656966	0.824477916
d__Bacteria|p__Bacteroidetes|c__Sphingobacteriia|o__Sphingobacteriales|f__Chitinophagaceae|g__Flavisolibacter	d__Bacteria|p__Bacteroidetes|c__Sphingobacteriia|o__Sphingobacteriales|f__Chitinophagaceae|g__Flavisolibacter	LEfSe	DSS	0.278138932	0.40656966	0.824477916
d__Bacteria|p__Actinobacteria|c__Actinobacteria|o__Actinomycetales|f__Promicromonosporaceae	d__Bacteria|p__Actinobacteria|c__Actinobacteria|o__Actinomycetales|f__Promicromonosporaceae	LEfSe	DSS	0.262501736	0.648344341	0.861032432
d__Bacteria|p__Actinobacteria|c__Actinobacteria|o__Actinomycetales|f__Promicromonosporaceae|g__Promicromonospora	d__Bacteria|p__Actinobacteria|c__Actinobacteria|o__Actinomycetales|f__Promicromonosporaceae|g__Promicromonospora	LEfSe	DSS	0.262501736	0.648344341	0.861032432
d__Bacteria|p__Acidobacteria|c__Acidobacteria_Gp6	d__Bacteria|p__Acidobacteria|c__Acidobacteria_Gp6	LEfSe	DSS	0.241119184	0.041134459	0.703604277
d__Bacteria|p__Acidobacteria|c__Acidobacteria_Gp6|o__norank_Acidobacteria_Gp6	d__Bacteria|p__Acidobacteria|c__Acidobacteria_Gp6|o__norank_Acidobacteria_Gp6	LEfSe	DSS	0.241119184	0.041134459	0.703604277
d__Bacteria|p__Acidobacteria|c__Acidobacteria_Gp6|o__norank_Acidobacteria_Gp6|f__norank_Acidobacteria_Gp6	d__Bacteria|p__Acidobacteria|c__Acidobacteria_Gp6|o__norank_Acidobacteria_Gp6|f__norank_Acidobacteria_Gp6	LEfSe	DSS	0.241119184	0.041134459	0.703604277
d__Bacteria|p__Acidobacteria|c__Acidobacteria_Gp6|o__norank_Acidobacteria_Gp6|f__norank_Acidobacteria_Gp6|g__Gp6	d__Bacteria|p__Acidobacteria|c__Acidobacteria_Gp6|o__norank_Acidobacteria_Gp6|f__norank_Acidobacteria_Gp6|g__Gp6	LEfSe	DSS	0.241119184	0.041134459	0.703604277
d__Bacteria|p__Proteobacteria|c__Alphaproteobacteria|o__Rhodobacterales|f__Rhodobacteraceae|g__Ketogulonicigenium	d__Bacteria|p__Proteobacteria|c__Alphaproteobacteria|o__Rhodobacterales|f__Rhodobacteraceae|g__Ketogulonicigenium	LEfSe	DSS	-0.270234499	0.648344341	0.861032432
