# Supplementary material for: Identification and investigation of depression-related molecular subtypes in inflammatory bowel disease and the anti-inflammatory mechanisms of paroxetine
Source: Front Immunol. 2023 Feb 27;14:1145070. doi: 10.3389/fimmu.2023.1145070 (PMC10008943; doi:10.3389/fimmu.2023.1145070)
Supplement: Supplementary file 6 [file Table_3.csv]

Table S2. Identification of significantly DEGs between DSS and DSS+PX group
gene_id	baseMean	logFC	lfcSE	P.Value	adj.P.Val	gene	entrez
ENSMUSG00000006958	548.1501207	-0.863320634	0.46615746	0.000280675	0.015553603	Chrd	12667
ENSMUSG00000029915	181.1962048	-1.683860996	0.46252997	2.05E-06	0.000368146	Clec5a	23845
ENSMUSG00000112023	672.3920314	-1.632591692	0.476927075	3.89E-06	0.000629096	Lilrb4b	14727
ENSMUSG00000027408	737.1465953	-0.973827843	0.608904064	0.000409571	0.02065877	Cpxm1	56264
ENSMUSG00000092471	6.396224087	-2.275968942	1.94585476	0.000271365	0.015273894	Cyp21a2-ps	632302
ENSMUSG00000064147	128.1405066	-2.085652762	0.455467962	6.65E-08	1.96E-05	Rab44	442827
ENSMUSG00000062421	1485.335192	-0.632713385	0.289277924	0.000197589	0.012314116	Arf2	11841
ENSMUSG00000028889	973.1302729	-0.400457265	0.184322064	0.000658598	0.027985197	Yrdc	230734
ENSMUSG00000003617	2181.810104	-1.673947508	0.575246909	1.42E-05	0.001717625	Cp	12870
ENSMUSG00000022057	19775.01766	0.892344865	0.77397579	0.001130581	0.040356296	Adamdec1	58860
ENSMUSG00000022015	207.0502065	-3.220637946	0.669320103	7.11E-08	2.07E-05	Tnfsf11	21943
ENSMUSG00000028713	861.811285	2.134509137	1.588816027	0.000264771	0.015036263	Cyp4b1	13120
ENSMUSG00000021732	740.2427522	-1.034922428	0.480231616	0.00011391	0.008163895	Fgf10	14165
ENSMUSG00000031700	1176.950509	0.786182183	0.237143976	5.65E-06	0.000820089	Gpt2	108682
ENSMUSG00000071561	55.76122134	-6.421092894	2.318831926	7.81E-07	0.000169574	Cstdc5	100034684
ENSMUSG00000071562	17.44744555	-4.111874894	1.939680808	1.96E-05	0.002213104	Stfa1	20861
ENSMUSG00000006241	71.79078624	0.640046493	0.329378658	0.000359184	0.018928069	Ccdc159	67119
ENSMUSG00000016524	46.81878998	-5.994873891	2.363959216	1.67E-06	0.000322753	Il19	329244
ENSMUSG00000031548	7024.360192	-0.836470402	0.446616274	0.000279576	0.015532742	Sfrp1	20377
ENSMUSG00000029678	6.267635773	-4.52657869	1.472267998	4.38E-06	0.000691774	Hyal5	74468
ENSMUSG00000019880	528.3135393	-1.225916461	0.502660728	5.14E-05	0.004453252	Rspo3	72780
ENSMUSG00000022971	1100.455597	-0.423901468	0.242390698	0.001468011	0.04790883	Ifnar2	15976
ENSMUSG00000022978	741.0187974	-0.499828245	0.280632016	0.000888864	0.034497215	Mis18a	66578
ENSMUSG00000027227	5795.271693	0.689412917	0.317273338	0.000178519	0.011457706	Sord	20322
ENSMUSG00000073775	976.9302008	-0.440945011	0.198570103	0.000427405	0.021125612	Kti12	100087
ENSMUSG00000050947	355.1074978	1.050637717	0.662778011	0.000379724	0.019602451	Amigo1	229715
ENSMUSG00000037035	317.4826651	-2.256824283	0.94202917	3.88E-05	0.003609734	Inhbb	16324
ENSMUSG00000048078	393.6346953	0.656115179	0.366817761	0.00049705	0.023489679	Tenm4	23966
ENSMUSG00000031089	19846.38624	0.559849836	0.342552981	0.000962633	0.036503647	Slc6a14	56774
ENSMUSG00000024049	1303.00908	0.6072168	0.257555592	0.000134124	0.009097192	Myom1	17929
ENSMUSG00000035504	1246.518301	0.865688854	0.593455095	0.000650576	0.027854577	Reep6	70335
ENSMUSG00000047044	646.6375538	-0.451166112	0.176889787	0.000162356	0.010610367	D030056L22Rik	225995
ENSMUSG00000029810	8194.111392	-0.544060585	0.318566597	0.00086683	0.033886764	Tmem176b	65963
ENSMUSG00000047562	1823.297689	-4.693575446	0.60096597	4.13E-16	1.78E-12	Mmp10	17384
ENSMUSG00000049265	355.2831399	0.479043049	0.277420239	0.001116011	0.040193224	Kcnk3	16527
ENSMUSG00000038067	455.2217454	-8.278376887	2.124089536	3.65E-09	1.63E-06	Csf3	12985
ENSMUSG00000090210	104.5306767	0.605277187	0.398354722	0.001057974	0.038752136	Itga10	213119
ENSMUSG00000034570	3428.338487	0.880567752	0.468997996	0.000258023	0.014831258	Inpp5j	170835
ENSMUSG00000027533	908.4457546	-0.783881487	0.348985718	0.000124349	0.008737362	Fabp5	16592
ENSMUSG00000039231	1097.252272	-0.621436418	0.180541904	3.87E-06	0.000629096	Suv39h1	20937
ENSMUSG00000060002	2348.615412	0.562635556	0.309167516	0.000621665	0.026983689	Chpt1	212862
ENSMUSG00000026177	642.9931321	-0.681580487	0.410607146	0.000623874	0.026983689	Slc11a1	18173
ENSMUSG00000026822	4760.305803	-4.543216263	0.768220246	2.25E-10	1.79E-07	Lcn2	16819
ENSMUSG00000043441	17.366449	1.05680037	1.006342111	0.00108163	0.039284004	Gpr149	229357
ENSMUSG00000058354	6.50194152	-1.741568887	1.910275384	0.000566209	0.025629612	Krt6a	16687
ENSMUSG00000041754	32.57832739	-1.1096824	1.177167236	0.00124081	0.042960798	Trem3	58218
ENSMUSG00000003541	1398.452796	-1.288208402	0.37682352	4.17E-06	0.00066864	Ier3	15937
ENSMUSG00000079173	3034.845188	1.238921487	0.569875396	9.11E-05	0.006996423	Zan	22635
ENSMUSG00000067297	290.5892231	1.440867099	0.908787998	0.000259362	0.014831258	Ifit1bl2	112419
ENSMUSG00000029130	287.2724703	1.097058276	0.542577121	0.00014366	0.009652621	Rnf32	56874
ENSMUSG00000038357	42.91738386	-2.823422721	1.735182314	0.000108742	0.007925611	Camp	12796
ENSMUSG00000038351	1447.557562	0.433001446	0.228578235	0.000997855	0.037377857	Sgsm2	97761
ENSMUSG00000086653	17.98572266	-1.332976073	1.110271517	0.000605802	0.026582348	9130015L21Rik	71613
ENSMUSG00000032942	20.10466831	1.745269992	1.0806519	0.000204423	0.012630195	Ucp3	22229
ENSMUSG00000043740	140.7717535	-1.526189441	0.771054879	0.000111429	0.008012831	B430306N03Rik	320148
ENSMUSG00000030546	349.6598211	2.506706911	0.92916	2.12E-05	0.002333276	Plin1	103968
ENSMUSG00000031636	3416.78147	0.596005579	0.300823578	0.000373511	0.019445157	Pdlim3	53318
ENSMUSG00000029273	7534.666921	1.246379172	0.693814691	0.000199134	0.012374527	Sult1d1	53315
ENSMUSG00000035020	20.28984154	-1.045698815	1.103945823	0.001331588	0.044951935	Epgn	71920
ENSMUSG00000075408	55.60242051	-1.468574969	1.04767635	0.000366369	0.019119669	Smim41	77717
ENSMUSG00000061878	423.5671648	-2.015295877	0.583484789	3.46E-06	0.000577481	Sphk1	20698
ENSMUSG00000029074	309.4522671	0.749827252	0.565568823	0.00107359	0.039124165	Ttll10	330010
ENSMUSG00000037913	84.42179596	-0.699745137	0.45159835	0.000759906	0.030886099	Tmem156	243025
ENSMUSG00000005268	412.3018524	2.536766795	1.181147253	5.81E-05	0.004954317	Prlr	19116
ENSMUSG00000029630	125.3853407	23.54179741	2.985035967	1.26E-15	3.88E-12	Cyp3a25	56388
ENSMUSG00000032243	283.1938524	1.038408449	0.479780188	0.000111151	0.008012831	Itga11	319480
ENSMUSG00000060703	922.3655362	-0.86424072	0.521432958	0.000429954	0.021202846	Cd302	66205
ENSMUSG00000043939	51.35908837	-1.71303529	0.939716501	0.000138111	0.009338158	A530064D06Rik	328830
ENSMUSG00000040721	555.0062366	0.634262227	0.382847773	0.00071541	0.029637811	Zfhx2	239102
ENSMUSG00000073430	4.60966336	-1.527020147	1.987307179	0.000688391	0.02893017	Gm10505	100038429
ENSMUSG00000041653	69.45959254	1.83652427	0.877608166	7.71E-05	0.006132062	Pnpla3	116939
ENSMUSG00000031432	1115.542522	-0.549007732	0.225498343	0.000131855	0.009000051	Prps1	19139
ENSMUSG00000028741	797.011542	-0.625007163	0.283538883	0.000192966	0.012167055	Mrto4	69902
ENSMUSG00000087006	1764.09826	-0.919609388	0.383344966	7.17E-05	0.005771215	Gm13889	620695
ENSMUSG00000025044	910.0679814	-0.986854856	0.464787542	0.000128775	0.008931567	Msr1	20288
ENSMUSG00000032315	70.58803219	2.08146325	0.903830069	4.78E-05	0.004219016	Cyp1a1	13076
ENSMUSG00000032313	101.1895421	-0.823204011	0.684174886	0.001166613	0.041187765	Tmem266	244886
ENSMUSG00000033196	16.95931351	2.257850068	1.646469231	0.000231978	0.013627779	Myh2	17882
ENSMUSG00000054545	3891.872065	0.896144641	0.890177843	0.001476532	0.048101379	Ugt1a6a	94284
ENSMUSG00000023078	6262.736848	-3.41737757	0.858189481	1.33E-06	0.000275573	Cxcl13	55985
ENSMUSG00000034855	221.5957876	-0.89278161	0.590138806	0.00055554	0.02525799	Cxcl10	15945
ENSMUSG00000076752	75.8729028	0.617026936	0.437360147	0.001281934	0.043750573	Trgc2	107574
ENSMUSG00000097316	423.6682712	0.371671452	0.189537211	0.001377273	0.045982535	Gm10516	100038712
ENSMUSG00000048763	558.3302695	1.689013396	1.096448949	0.000243334	0.014140335	Hoxb3	15410
ENSMUSG00000073043	2145.864711	0.663005663	0.450173148	0.000985078	0.037093121	Atoh1	11921
ENSMUSG00000035473	1950.784253	0.806762878	0.223123155	2.03E-06	0.000366901	Galm	319625
ENSMUSG00000024640	909.0190953	-0.570546009	0.372014846	0.00115439	0.040957985	Psat1	107272
ENSMUSG00000061906	79.79551266	0.638781338	1.74931972	0.001128658	0.040356296	Ugt2b38	100559
ENSMUSG00000059108	626.2482028	-3.934690745	0.72756709	5.48E-09	2.27E-06	Ifitm6	213002
ENSMUSG00000063430	636.766744	0.669015092	0.310838483	0.000197238	0.012314116	Wscd2	320916
ENSMUSG00000029185	3273.589214	0.458381567	0.213666889	0.000461019	0.02220417	Fam114a1	68303
ENSMUSG00000028859	552.0300711	-2.462330508	0.550871398	1.38E-07	3.66E-05	Csf3r	12986
ENSMUSG00000032623	9.82790639	1.529503229	1.557712278	0.000736402	0.030274152	Oas1d	100535
ENSMUSG00000028583	1631.154956	-0.709287372	0.34519577	0.000230293	0.013627779	Pdpn	14726
ENSMUSG00000028327	782.5147089	0.766400934	0.53540366	0.000835779	0.033025945	Stra6l	74152
ENSMUSG00000005640	169.459355	1.442523485	0.888076425	0.000239748	0.014007675	Insrr	23920
ENSMUSG00000001555	1648.604437	-0.506876357	0.334409217	0.001546984	0.049718536	Fkbp10	14230
ENSMUSG00000025511	1166.015678	-0.796641392	0.458428997	0.00040694	0.020587326	Tspan4	64540
ENSMUSG00000024053	734.9691177	-1.343725999	0.626991173	8.98E-05	0.006933223	Emilin2	246707
ENSMUSG00000038059	976.247194	-1.304575442	0.483755551	2.71E-05	0.002790065	Smim3	106878
ENSMUSG00000037071	9570.563908	1.218576819	0.538214674	7.62E-05	0.006086888	Scd1	20249
ENSMUSG00000045761	57.10177821	-1.28256127	0.736388235	0.000215328	0.013105378	Togaram2	320159
ENSMUSG00000042265	357.7421592	-4.836005489	0.685042409	9.26E-14	1.24E-10	Trem1	58217
ENSMUSG00000061414	2356.467833	0.627827959	0.438637186	0.001188692	0.041761558	Cracr2a	381812
ENSMUSG00000050370	188.358549	-1.201777494	0.464958632	3.73E-05	0.003522385	Ch25h	12642
ENSMUSG00000038115	49.00909076	0.979800429	0.444621097	0.000107778	0.00792227	Ano2	243634
ENSMUSG00000025491	4375.058126	-2.087026471	0.454395233	6.26E-08	1.90E-05	Ifitm1	68713
ENSMUSG00000025492	7540.557523	-0.724957481	0.423541765	0.000500388	0.023542314	Ifitm3	66141
ENSMUSG00000028179	2252.284856	0.657146179	0.360569566	0.000457855	0.022182127	Cth	107869
ENSMUSG00000028172	13.09788906	1.38828678	1.024685546	0.000426944	0.021125612	Tacr3	21338
ENSMUSG00000053113	3912.937772	-1.721839371	0.614261555	1.79E-05	0.002073761	Socs3	12702
ENSMUSG00000032796	598.3174465	-1.073699212	0.385468603	2.43E-05	0.002601516	Lama1	16772
ENSMUSG00000056632	22.60400174	-3.120063724	1.661100524	6.45E-05	0.00532224	Dsg3	13512
ENSMUSG00000021373	636.4064809	0.691885688	0.24443624	2.81E-05	0.002835916	Cap2	67252
ENSMUSG00000050315	5284.615026	1.395926452	0.33718191	3.95E-07	9.44E-05	Synpo2	118449
ENSMUSG00000025287	1377.024527	-0.433160969	0.240367304	0.001228814	0.042751976	Acot9	56360
ENSMUSG00000062937	896.3867907	-0.505053303	0.281642678	0.000842947	0.033133839	Mtap	66902
ENSMUSG00000040164	65.7973287	-1.649024949	0.951999455	0.000170521	0.011076633	Kcns1	16538
ENSMUSG00000046402	771.6566868	-1.501205992	0.60960949	4.14E-05	0.003767885	Rbp1	19659
ENSMUSG00000049119	51.96325509	1.402099253	0.694073469	0.000111135	0.008012831	Fam110b	242297
ENSMUSG00000030510	84.56146157	-2.444333015	0.526197351	6.42E-08	1.92E-05	Cers3	545975
ENSMUSG00000058914	355.6242888	2.666209188	0.709957543	1.90E-06	0.000348815	C1qtnf3	81799
ENSMUSG00000023243	2629.997124	0.541332382	0.278631437	0.000502126	0.023572517	Kcnk5	16529
ENSMUSG00000061825	8844.697734	1.958223097	0.526374968	1.58E-06	0.000312287	Ces2c	234671
ENSMUSG00000054630	685.4351865	1.406169128	2.043409478	0.000693127	0.029050535	Ugt2b5	22238
ENSMUSG00000099564	15.52887812	0.915007813	0.874897343	0.00133177	0.044951935	Gm28729	102635744
ENSMUSG00000022385	584.5420974	-0.780540743	0.381765179	0.000205643	0.012653799	Gtse1	29870
ENSMUSG00000022383	327.3716336	2.061553522	1.143178323	0.000125007	0.008754982	Ppara	19013
ENSMUSG00000039364	6334.974845	0.709647816	0.492484158	0.000933545	0.035779243	Sectm1b	58210
ENSMUSG00000028044	892.8863481	-0.627923719	0.344523676	0.000497084	0.023489679	Cks1b	54124
ENSMUSG00000020676	1402.698631	-0.779659576	0.667031103	0.001360436	0.045632958	Ccl11	20292
ENSMUSG00000025355	1186.333138	-0.691030825	0.487529426	0.001026954	0.038036844	Mmp19	58223
ENSMUSG00000047330	1013.747242	-2.036231102	0.767527218	2.35E-05	0.002569416	Kcne4	57814
ENSMUSG00000034266	102.8267077	-0.962468287	0.533160692	0.000269175	0.015190371	Batf	53314
ENSMUSG00000025321	301.9532458	-0.805914507	0.702922536	0.001343262	0.045197941	Itgb8	320910
ENSMUSG00000063234	47.56808943	-3.451486128	1.127864247	9.48E-06	0.001266523	Gpr84	80910
ENSMUSG00000014543	18.26072801	-2.403559659	1.545471332	0.000162255	0.010610367	Klra17	170733
ENSMUSG00000053199	841.5937579	2.606307857	0.845836719	9.71E-06	0.001288621	Arhgap20	244867
ENSMUSG00000027832	361.4116316	-4.014173849	0.74880553	6.78E-09	2.75E-06	Ptx3	19288
ENSMUSG00000021509	190.4553059	-1.143232411	0.44148092	3.81E-05	0.003578247	Slc25a48	328258
ENSMUSG00000032717	173.2505931	-0.72738024	0.446775651	0.000599505	0.02646808	Mdfi	17240
ENSMUSG00000026830	6.469727386	-2.892873092	1.841257892	0.000107959	0.00792227	Ermn	77767
ENSMUSG00000064246	479.1374045	-4.688814156	0.799126535	2.47E-10	1.90E-07	Chil1	12654
ENSMUSG00000028633	3017.821185	-1.275266502	0.411216623	1.00E-05	0.001325521	Ctps	51797
ENSMUSG00000023913	2181.978329	-0.800042231	0.511141875	0.000589073	0.02617805	Pla2g7	27226
ENSMUSG00000023914	7758.020701	1.638160899	0.517847084	7.75E-06	0.001060741	Mep1a	17287
ENSMUSG00000026249	2008.534825	-1.268100897	0.636679703	0.000130679	0.009000051	Serpine2	20720
ENSMUSG00000026241	43.18039681	-4.491916697	0.960114465	1.02E-07	2.80E-05	Nppc	18159
ENSMUSG00000005800	901.5419256	-5.90361244	0.812970712	2.53E-15	6.16E-12	Mmp8	17394
ENSMUSG00000046523	5.201133494	1.872493056	2.15644731	0.00041042	0.02065877	Kctd4	67516
ENSMUSG00000032691	168.740479	-1.660042088	0.82534325	9.73E-05	0.007321021	Nlrp3	216799
ENSMUSG00000089669	231.712771	0.531355749	0.269346599	0.000486334	0.023288798	Tnfsf13	69583
ENSMUSG00000002032	188.8424217	0.67361012	0.446580758	0.00088759	0.034497215	Tmem25	71687
ENSMUSG00000096719	50.25207058	-1.932201544	2.262024486	0.000344236	0.018230106	Mrgpra2b	235712
ENSMUSG00000054905	29.59595132	-1.036502653	2.030518872	0.000711352	0.029526594	Stfa3	20863
ENSMUSG00000021236	8103.275857	0.835530935	0.538855987	0.000567931	0.025653532	Entpd5	12499
ENSMUSG00000028778	33.85864176	1.078458845	0.707560463	0.000414779	0.020734842	Hcrtr1	230777
ENSMUSG00000029797	97.34572855	0.962013153	0.512860978	0.000230961	0.013627779	Sspo	243369
ENSMUSG00000024679	919.260556	-1.382906225	0.505995672	2.40E-05	0.002595084	Ms4a6d	68774
ENSMUSG00000058818	1062.003254	-1.424086717	0.52830805	2.57E-05	0.002681061	Pirb	18733
ENSMUSG00000076435	6978.552207	1.01740491	0.711559674	0.000543168	0.024954399	Acsf2	264895
ENSMUSG00000101389	725.1379724	-0.902498753	0.624558611	0.000627784	0.027050057	Ms4a4a	666907
ENSMUSG00000096965	15.4564603	-0.954102086	0.882720672	0.001173792	0.041312997	3300005D01Rik	78512
ENSMUSG00000035678	87.24065401	-1.35311544	0.589387842	6.46E-05	0.00532224	Tnfsf9	21950
ENSMUSG00000033849	361.0701637	1.690289532	0.832462851	9.24E-05	0.007044683	B3galt2	26878
ENSMUSG00000052270	264.3399101	-3.992694878	0.701843693	1.22E-09	6.41E-07	Fpr2	14289
ENSMUSG00000008398	1369.471583	-0.535660489	0.322242642	0.00099413	0.037368497	Elk3	13713
ENSMUSG00000041119	9600.406602	-0.69519394	0.381769219	0.000417246	0.020766682	Pde9a	18585
ENSMUSG00000029409	27.12499132	-6.730872757	1.397355938	7.06E-10	4.34E-07	U90926	57425
ENSMUSG00000075266	243.196589	-0.55741229	0.365549893	0.001234422	0.042821765	Cenpw	66311
ENSMUSG00000058427	1028.380329	-4.662113846	0.805319998	4.00E-10	2.78E-07	Cxcl2	20310
ENSMUSG00000050896	126.2603644	-1.994093743	0.540879422	1.76E-06	0.000336572	Rtn4rl2	269295
ENSMUSG00000001566	34.00650025	1.587580981	0.525829755	1.12E-05	0.001448086	Mnx1	15285
ENSMUSG00000041324	453.7199263	-0.787461367	0.627052488	0.001134242	0.040356296	Inhba	16323
ENSMUSG00000022033	1107.857559	-0.506885644	0.280414635	0.000808157	0.032353054	Pbk	52033
ENSMUSG00000061728	95.47800731	2.957308367	0.520928256	7.48E-10	4.47E-07	Btnl7-ps	195349
ENSMUSG00000035811	983.682275	0.842259571	0.559274327	0.000615774	0.026855471	Ugt2b35	243085
ENSMUSG00000030495	51.46363581	1.295163536	1.124400891	0.00068891	0.02893017	Slc7a10	53896
ENSMUSG00000043366	261.9151709	0.593090911	0.368065814	0.000900726	0.034707022	Olfr78	170639
ENSMUSG00000085004	49.75664863	3.527318088	0.673580337	1.25E-08	4.47E-06	5430427M07Rik	71349
ENSMUSG00000025330	104.3515395	-3.31850654	0.675344848	4.92E-08	1.63E-05	Padi4	18602
ENSMUSG00000114442	12.26836331	1.084705133	0.863132735	0.000699667	0.02926757	F630042J09Rik	100038627
ENSMUSG00000027208	701.2899968	-0.933042602	0.592520615	0.000458065	0.022182127	Fgf7	14178
ENSMUSG00000034107	1342.685678	1.098864275	0.569191689	0.000174523	0.011268544	Ano7	404545
ENSMUSG00000001131	1848.939535	-2.754345673	0.581066727	6.04E-08	1.86E-05	Timp1	21857
ENSMUSG00000050966	16.64106604	-1.386597411	1.526909462	0.000945278	0.0360362	Lin28a	83557
ENSMUSG00000056501	882.1937384	-1.422611478	0.471805407	1.20E-05	0.001518101	Cebpb	12608
ENSMUSG00000101174	157.3158527	2.41476942	1.058693909	4.71E-05	0.004183079	Hoxd4	15436
ENSMUSG00000030043	434.6339979	-1.275125068	0.327172083	9.14E-07	0.000196586	Tacr1	21336
ENSMUSG00000028681	91.6030329	0.789351399	0.325160047	7.73E-05	0.006132062	Ptch2	19207
ENSMUSG00000035561	10142.27464	0.607975061	0.441449091	0.001412837	0.046878712	Aldh1b1	72535
ENSMUSG00000005364	120.2714299	-2.636942273	0.694103291	1.65E-06	0.000322233	Il5ra	16192
ENSMUSG00000056367	56.58304901	-0.687998565	0.557339463	0.001490469	0.048481968	Actr3b	242894
ENSMUSG00000018830	43249.28107	1.054948475	0.313143849	4.80E-06	0.000736995	Myh11	17880
ENSMUSG00000076543	136.5271935	1.010351035	1.095523371	0.001459845	0.047840121	Igkv4-74	236047
ENSMUSG00000029727	4657.14931	0.822596196	0.540545278	0.000618111	0.02690285	Cyp3a13	13113
ENSMUSG00000021115	1120.291947	-0.465355505	0.238220733	0.00070996	0.029525824	Vrk1	22367
ENSMUSG00000032487	1167.4188	-1.032351716	0.780350206	0.000657533	0.027985197	Ptgs2	19225
ENSMUSG00000032484	1239.715512	-7.285075509	1.629072604	1.02E-09	5.61E-07	Ngp	18054
ENSMUSG00000042109	215.5317047	0.388851784	0.192043702	0.001029087	0.038036844	Csdc2	105859
ENSMUSG00000035686	600.6502982	2.556482507	0.704713917	2.56E-06	0.000444108	Thrsp	21835
ENSMUSG00000044461	1350.228267	0.76513235	0.582479357	0.00106303	0.038871114	Shisa2	219134
ENSMUSG00000020649	1626.090693	-0.811895982	0.362522058	0.000121215	0.008573148	Rrm2	20135
ENSMUSG00000024340	199.7840762	1.465372177	0.609523936	4.79E-05	0.004219016	Btnl2	547431
ENSMUSG00000022651	1933.093394	-4.42377868	0.649480057	8.80E-13	9.96E-10	Retnlg	245195
ENSMUSG00000026390	263.5572972	-4.62882617	1.442106358	3.24E-06	0.000543487	Marco	17167
ENSMUSG00000020826	1385.742537	-1.980395532	0.746933513	2.38E-05	0.002581672	Nos2	18126
ENSMUSG00000060063	1077.695337	-2.167671054	0.663503422	5.79E-06	0.000835426	Alox5ap	11690
ENSMUSG00000041073	415.7803782	1.238364165	0.295990901	3.20E-07	7.82E-05	Nacad	192950
ENSMUSG00000054417	299.3654169	24.95113771	2.984558772	2.30E-17	1.65E-13	Cyp3a44	337924
ENSMUSG00000000957	6465.149658	-0.567066824	0.306603593	0.00056979	0.025670916	Mmp14	17387
ENSMUSG00000037725	569.3395881	-0.478155872	0.227287908	0.000455095	0.022137989	Ckap2	80986
ENSMUSG00000052131	116.3343247	0.983620715	0.650910162	0.000483823	0.023220246	Akr1b7	11997
ENSMUSG00000019987	340.3689632	-3.131681813	0.584551126	5.11E-09	2.17E-06	Arg1	11846
ENSMUSG00000049723	183.8879034	-1.473151476	0.626845242	5.35E-05	0.004599998	Mmp12	17381
ENSMUSG00000053338	100.6108312	-4.668716505	0.838856824	1.37E-09	6.83E-07	Tarm1	245126
ENSMUSG00000006522	169.4533082	-1.691822329	0.843021221	9.68E-05	0.007321021	Itih3	16426
ENSMUSG00000034066	1317.689761	0.997562963	0.537734215	0.00023077	0.013627779	Farp2	227377
ENSMUSG00000034394	267.3913141	-0.540046655	0.291129909	0.000624637	0.026983689	Lif	16878
ENSMUSG00000031289	111.4340906	-2.64051513	0.779649349	4.90E-06	0.000741361	Il13ra2	16165
ENSMUSG00000040584	15101.92752	2.127961346	0.579710092	1.90E-06	0.000348815	Abcb1a	18671
ENSMUSG00000067780	1048.810848	-2.187556599	0.808976636	2.09E-05	0.002332094	Pi15	94227
ENSMUSG00000056054	3437.830638	-5.83371836	0.759032027	1.25E-16	6.71E-13	S100a8	20201
ENSMUSG00000004359	61.10607478	-1.017662278	0.833921813	0.000819762	0.032519729	Spic	20728
ENSMUSG00000021260	514.3588796	-0.750753907	0.490620332	0.000703201	0.029358312	Hhipl1	214305
ENSMUSG00000029053	2069.235253	0.729653821	0.333032427	0.000157034	0.010357042	Prkcz	18762
ENSMUSG00000021190	10793.82503	-0.482505045	0.276014231	0.001044677	0.038461653	Lgmn	19141
ENSMUSG00000028017	170.187345	0.698339207	0.577028838	0.001520003	0.049071455	Egf	13645
ENSMUSG00000028976	113.9110559	1.035678666	0.428391873	6.18E-05	0.005186602	Slc2a5	56485
ENSMUSG00000033781	919.4543324	0.4404795	0.236261721	0.001018298	0.037879625	Asb13	142688
ENSMUSG00000001227	520.4523518	-0.813916836	0.441547628	0.000310789	0.016917135	Sema6b	20359
ENSMUSG00000025037	23927.77497	0.891379143	0.361319191	6.21E-05	0.005186602	Maoa	17161
ENSMUSG00000062609	129.5222632	-1.697925221	1.248963337	0.00034278	0.01819781	Kcnj15	16516
ENSMUSG00000113701	11.30674827	-5.293376606	1.411440548	5.62E-07	0.00012982	B230303A05Rik	100503142
ENSMUSG00000027861	274.706064	1.992582899	0.460277864	1.85E-07	4.74E-05	Casq2	12373
ENSMUSG00000032363	363.2953068	-0.771959517	0.576728137	0.000996814	0.037377857	Adamts7	108153
ENSMUSG00000017737	1336.300499	-3.098081417	0.618480864	2.67E-08	9.41E-06	Mmp9	17395
ENSMUSG00000040749	241.5917291	-0.455379107	0.274259271	0.001468393	0.04790883	Siah1b	20438
ENSMUSG00000112833	8.860506671	2.695405599	1.737404121	0.000131468	0.009000051	Gm36595	102640560
ENSMUSG00000030346	333.3371305	-0.642142251	0.224169815	2.74E-05	0.002790065	Rad51ap1	19362
ENSMUSG00000045027	101.7654181	-3.342947357	0.676608435	4.44E-08	1.49E-05	Prss22	70835
ENSMUSG00000054958	92.30276529	-1.114941402	1.072018311	0.001028449	0.038036844	Nt5c1a	230718
ENSMUSG00000057604	316.9791975	-0.928830756	0.468815471	0.00019074	0.012097618	Lmcd1	30937
ENSMUSG00000021728	964.8427738	-0.68677657	0.563100126	0.001538028	0.049504707	Emb	13723
ENSMUSG00000013091	12.95240294	-1.912262412	1.333370543	0.000263696	0.015036263	Tmem190	78052
ENSMUSG00000068699	4291.679276	1.079323903	0.396835708	2.87E-05	0.002866109	Flnc	68794
ENSMUSG00000068696	67.08621032	-1.069653531	0.589612428	0.000230779	0.013627779	Gpr88	64378
ENSMUSG00000076744	5.50570046	3.241550819	1.652899482	5.32E-05	0.00459581	Trgv7	21641
ENSMUSG00000037411	1077.89214	-1.896590978	0.743920535	2.99E-05	0.002950794	Serpine1	18787
ENSMUSG00000023019	2262.492291	0.750807139	0.44244403	0.000488685	0.023305872	Gpd1	14555
ENSMUSG00000089942	99.6614743	-1.056449662	0.582881846	0.000235233	0.013781327	Pira2	18725
ENSMUSG00000079507	1096.223322	1.103681421	0.413265107	3.20E-05	0.003081942	H2-Q1	15006
ENSMUSG00000057191	322.3539068	-2.001123414	0.599602105	4.74E-06	0.000732626	AB124611	382062
ENSMUSG00000021091	23054.28417	-2.542178979	0.622557742	6.31E-07	0.000142854	Serpina3n	20716
ENSMUSG00000105504	526.3139817	-1.013871259	0.570637433	0.000267372	0.015128343	Gbp5	229898
ENSMUSG00000028111	904.5145914	-0.607267777	0.386407414	0.000938791	0.035916273	Ctsk	13038
ENSMUSG00000071317	329.9743802	0.99285516	0.215683553	4.99E-08	1.63E-05	Bves	23828
ENSMUSG00000026726	282.0729156	3.72627831	1.473352949	1.83E-05	0.002098589	Cubn	65969
ENSMUSG00000026180	342.6645611	-4.866359448	0.725599994	1.01E-12	1.09E-09	Cxcr2	12765
ENSMUSG00000026185	33657.26939	-2.275661584	0.42147068	1.30E-09	6.63E-07	Igfbp5	16011
ENSMUSG00000029321	222.6752275	-1.080679551	0.914931004	0.000815023	0.032391532	Slc10a6	75750
ENSMUSG00000040213	283.5109911	0.462432182	0.225728777	0.000572853	0.025713789	Kyat3	229905
ENSMUSG00000062760	492.6963522	1.843348336	0.479640498	1.07E-06	0.000223066	Shisal1	72301
ENSMUSG00000039519	275.9566558	-2.20767765	0.365770873	3.05E-11	2.52E-08	Cyp7b1	13123
ENSMUSG00000021684	655.0870652	0.682158286	0.46870531	0.000970837	0.036729374	Pde8b	218461
ENSMUSG00000045382	553.5200925	-0.842027703	0.554793612	0.000601158	0.026486679	Cxcr4	12767
ENSMUSG00000027559	4031.024653	1.891813285	1.036171542	0.000127473	0.008877889	Car3	12350
ENSMUSG00000040026	12696.33959	-5.388073014	0.705588387	4.96E-16	1.78E-12	Saa3	20210
ENSMUSG00000048636	64.03524507	-3.72643071	0.694412929	6.90E-09	2.75E-06	A730049H05Rik	74516
ENSMUSG00000029641	389.5963066	-1.694098136	0.385036086	1.43E-07	3.74E-05	Rasl11a	68895
ENSMUSG00000058794	64.92978272	-1.823274984	0.702136035	2.75E-05	0.002790065	Nfe2	18022
ENSMUSG00000026697	23.66215845	1.177786641	0.795655023	0.000403638	0.020468438	Myoc	17926
ENSMUSG00000047394	45.18372753	1.248891156	0.894764823	0.000444278	0.021809169	Odf3b	70113
ENSMUSG00000095028	72.90769224	-2.801530288	0.679247546	6.71E-07	0.000150268	Sirpb1b	668101
ENSMUSG00000017607	5507.27932	0.703202858	0.387049512	0.000413389	0.020718589	Tns4	217169
ENSMUSG00000054855	164.2756115	-1.585420331	0.646237154	4.06E-05	0.003745427	Rnd1	223881
ENSMUSG00000066363	270.3880407	-3.63003428	0.689042681	1.10E-08	4.02E-06	Serpina3f	238393
ENSMUSG00000021573	1336.345689	1.405611447	0.629401768	7.13E-05	0.005761351	Tppp	72948
ENSMUSG00000022902	61.58033042	-2.480186937	2.465871659	0.000166046	0.01081862	Stfa2	20862
ENSMUSG00000071637	2974.386459	-1.296699556	0.579161043	7.59E-05	0.006086888	Cebpd	12609
ENSMUSG00000062309	71.81721461	-0.560025846	0.35921768	0.001135555	0.040356296	Rpp25	102614
ENSMUSG00000042589	46.70215346	1.099290897	0.36298724	1.27E-05	0.001569052	Cux2	13048
ENSMUSG00000043122	46.12168278	1.087885195	1.030172511	0.001029601	0.038036844	A530016L24Rik	319942
ENSMUSG00000051397	24.64657082	-2.646448906	0.701340814	1.78E-06	0.000336572	Tacstd2	56753
ENSMUSG00000029126	668.0887864	-0.6986675	0.376013075	0.000379299	0.019602451	Nsg1	18196
ENSMUSG00000032939	1699.651556	-0.539687295	0.181710872	2.61E-05	0.002708584	Nup93	71805
ENSMUSG00000050097	540.4920004	3.294764299	0.663791697	3.89E-08	1.33E-05	Ces2b	234669
ENSMUSG00000025467	676.5051145	2.421678775	1.849526395	0.000213355	0.013032211	Prap1	22264
ENSMUSG00000029082	295.8488775	-1.865752742	0.714488629	2.64E-05	0.002729819	Bst1	12182
ENSMUSG00000018459	131.9882799	-0.950074624	0.734477421	0.000785103	0.031552341	Slc13a3	114644
ENSMUSG00000052353	1216.807103	-4.624881666	0.672751666	4.51E-13	5.64E-10	Cemip	80982
ENSMUSG00000026614	479.3983422	4.695080848	1.096709034	3.14E-07	7.77E-05	Slc30a10	226781
ENSMUSG00000008855	2117.723014	0.530810133	0.228968698	0.000197473	0.012314116	Hdac5	15184
ENSMUSG00000032322	302.7399077	-0.819196791	0.440899766	0.000297805	0.016376203	Pstpip1	19200
ENSMUSG00000091705	3100.880947	1.645811795	0.63055881	2.82E-05	0.00283747	H2-Q2	15013
ENSMUSG00000031273	536.1527278	0.6981698	0.537439193	0.001280739	0.043750573	Col4a6	94216
ENSMUSG00000026893	871.167616	0.46304636	0.234695759	0.000686609	0.02893017	Gca	227960
ENSMUSG00000069601	1628.750899	1.14085847	0.330575376	3.76E-06	0.000617869	Ank3	11735
ENSMUSG00000030224	5207.925719	-0.330608827	0.151153716	0.001244499	0.043019258	Strap	20901
ENSMUSG00000029541	72.33656737	1.726737877	0.963398037	0.000145765	0.009763562	Cyp2w1	545817
ENSMUSG00000007805	103.3941267	-0.767398561	0.510563991	0.000718485	0.029650949	Twist2	13345
ENSMUSG00000000982	157.9971736	-2.725702247	0.889670035	1.02E-05	0.001340278	Ccl3	20302
ENSMUSG00000017493	20926.09544	-0.831414217	0.638191555	0.000947486	0.036056446	Igfbp4	16010
ENSMUSG00000060176	93.19135779	2.544805665	0.704385266	2.65E-06	0.000456288	Kif27	75050
ENSMUSG00000062991	807.5090128	-1.932947755	0.502475113	1.06E-06	0.000222652	Nrg1	211323
ENSMUSG00000024401	232.3254206	-0.762776067	0.477701043	0.000593912	0.026275093	Tnf	21926
ENSMUSG00000022218	141.2785145	-2.143569925	0.571363697	1.49E-06	0.000299333	Tgm1	21816
ENSMUSG00000028519	25.47750661	1.821930276	1.231993571	0.000255184	0.014709698	Dab1	13131
ENSMUSG00000013974	176.5915616	-3.408620615	0.698799582	6.05E-08	1.86E-05	Mcemp1	69189
ENSMUSG00000027630	1996.133888	0.628373497	0.458161787	0.001342213	0.045197941	Tbl1xr1	81004
ENSMUSG00000083277	3.817766393	1.056326789	1.730421779	0.001461837	0.047840121	Gm15376	100418109
ENSMUSG00000041347	170.5438653	-2.785853552	0.433505362	6.36E-12	5.94E-09	Bdkrb1	12061
ENSMUSG00000038267	4523.093101	0.470024511	0.288270708	0.001446634	0.047487151	Slc22a23	73102
ENSMUSG00000086765	16.86188388	-2.657708574	1.144284459	4.15E-05	0.003767885	Gm11827	100503518
ENSMUSG00000022878	610.0538452	2.221923963	1.032893672	6.22E-05	0.005186602	Adipoq	11450
ENSMUSG00000022876	266.3140164	-1.544391644	0.759346015	9.88E-05	0.0073732	Samsn1	67742
ENSMUSG00000027349	1507.224725	-0.318961313	0.148886688	0.001559685	0.049977342	Fam98b	68215
ENSMUSG00000027962	2364.296011	-0.802945022	0.598385434	0.000928013	0.035630723	Vcam1	22329
ENSMUSG00000071715	546.2248169	-0.692998822	0.512042509	0.001164463	0.041185878	Ncf4	17972
ENSMUSG00000055172	4156.432999	-0.712788114	0.402971618	0.00045174	0.022024609	C1ra	50909
ENSMUSG00000030187	194.1509372	-0.747665216	0.496589443	0.000745984	0.030586851	Klra2	16633
ENSMUSG00000013418	6499.372538	1.299721288	1.054123188	0.000585316	0.026163977	B4galnt2	14422
ENSMUSG00000047798	374.9723278	-2.692945647	0.587973918	1.11E-07	3.03E-05	Cd300lf	246746
ENSMUSG00000030399	431.5505285	1.600514858	0.623477285	3.16E-05	0.003071771	Ckm	12715
ENSMUSG00000025746	156.2765422	-4.467132099	1.498978377	5.29E-06	0.000779632	Il6	16193
ENSMUSG00000028599	3110.95527	-0.790240046	0.258460853	1.28E-05	0.001577156	Tnfrsf1b	21938
ENSMUSG00000010066	252.6657203	0.709417788	0.444098158	0.000668729	0.028303829	Cacna2d2	56808
ENSMUSG00000112148	940.4325927	-1.432310086	0.512997869	2.05E-05	0.002292884	Lilrb4a	14728
ENSMUSG00000017861	654.6135882	-0.619810896	0.258828199	0.000116739	0.008311267	Mybl2	17865
ENSMUSG00000003411	157.1097893	0.538941412	0.225682511	0.000156912	0.010357042	Rab3b	69908
ENSMUSG00000026073	741.2844443	-3.771520794	0.704910087	7.48E-09	2.93E-06	Il1r2	16178
ENSMUSG00000030218	5927.462898	-1.458422006	0.398123141	1.99E-06	0.000361779	Mgp	17313
ENSMUSG00000047945	3324.768081	-0.919947346	0.45869457	0.000182592	0.011655919	Marcksl1	17357
ENSMUSG00000043613	4568.544764	-4.629719599	0.690133445	1.39E-12	1.42E-09	Mmp3	17392
ENSMUSG00000046223	833.5712444	-1.544867736	0.490125159	8.18E-06	0.001106472	Plaur	18793
ENSMUSG00000045287	428.6192381	0.490034262	0.242519247	0.000525597	0.024407887	Rtn4rl1	237847
ENSMUSG00000036412	387.5583186	-0.763966216	0.474535317	0.00057574	0.025789576	Arsi	545260
ENSMUSG00000002111	950.6610343	-0.616989682	0.433864785	0.001252491	0.043226016	Spi1	20375
ENSMUSG00000029379	288.2598762	-4.363693373	0.762022444	7.84E-10	4.56E-07	Cxcl3	330122
ENSMUSG00000029377	2686.227738	-2.419173248	0.442769754	1.07E-09	5.73E-07	Ereg	13874
ENSMUSG00000029371	2941.811914	-4.959618575	0.670904309	6.81E-15	1.46E-11	Cxcl5	20311
ENSMUSG00000030732	1097.956321	-1.056610454	0.644145686	0.000336645	0.018050392	Chrdl2	69121
ENSMUSG00000034785	1617.520071	0.859365076	0.738437132	0.001174003	0.041312997	Dio1	13370
ENSMUSG00000032788	1854.081728	0.448263194	0.256302477	0.001259818	0.043409199	Pdxk	216134
ENSMUSG00000031898	13.93224039	-1.28743142	1.203659554	0.000812128	0.032361121	Dpep3	71854
ENSMUSG00000020963	42.94766259	2.041936194	0.741402073	1.89E-05	0.002159129	Tshr	22095
ENSMUSG00000030069	73.36383024	-3.811611205	2.314462654	3.54E-05	0.003382054	Prok2	50501
ENSMUSG00000048038	36.66204689	0.875289863	0.73051349	0.00106882	0.039016465	Ccdc187	329366
ENSMUSG00000019647	972.655592	0.511381075	0.307663982	0.001103615	0.039947531	Sema6a	20358
ENSMUSG00000036815	228.7898245	1.008584704	0.742856019	0.000634545	0.027286725	Dpp10	269109
ENSMUSG00000022479	12185.06468	1.224364614	0.24588823	1.03E-08	3.81E-06	Vdr	22337
ENSMUSG00000032010	746.1931097	0.421263154	0.238238053	0.001432119	0.047275334	Usp2	53376
ENSMUSG00000026580	628.2837915	-2.840834289	0.689281305	6.97E-07	0.00015295	Selp	20344
ENSMUSG00000001323	907.2767979	0.976028788	0.384968642	4.86E-05	0.004262703	Srr	27364
ENSMUSG00000059657	79.25345171	-2.979448879	2.009355063	0.000104585	0.007754049	Stfa2l1	268885
ENSMUSG00000090254	226.5738034	1.62044757	0.568783809	1.67E-05	0.001980089	Gm1965	434065
ENSMUSG00000029700	415.6094985	1.526922791	1.876241787	0.000759864	0.030886099	Slc13a1	55961
ENSMUSG00000038295	167.3747841	-1.558147011	0.487903189	7.33E-06	0.001010567	Atg9b	213948
ENSMUSG00000027399	182.027235	-3.700654665	0.754467469	5.86E-08	1.85E-05	Il1a	16175
ENSMUSG00000027398	1748.251667	-4.10293195	0.567358049	6.07E-14	8.70E-11	Il1b	16176
ENSMUSG00000026622	1337.225632	-0.737792653	0.377618478	0.000277308	0.015514025	Nek2	18005
ENSMUSG00000071068	187.2479737	-0.956186364	0.842808084	0.001056688	0.038752136	Treml2	328833
ENSMUSG00000053399	42.76669028	2.680312735	1.453408736	9.00E-05	0.006933223	Adamts18	208936
ENSMUSG00000051452	100.2589063	1.160733407	0.735568097	0.000338039	0.018080025	Gm11437	628813
ENSMUSG00000028039	108.3588977	1.82496678	0.89200298	8.49E-05	0.006639652	Efna3	13638
ENSMUSG00000074852	43.85533089	1.500541351	1.541001406	0.000767801	0.031030999	Hpse2	545291
ENSMUSG00000036356	165.1738082	-0.904608346	0.684212382	0.00079927	0.032061754	Csgalnact1	234356
ENSMUSG00000081488	74.69042291	3.911844049	0.793913598	5.25E-08	1.69E-05	Gm15368	100418108
ENSMUSG00000026475	274.1917496	-1.298608924	0.34391665	1.38E-06	0.000282961	Rgs16	19734
ENSMUSG00000092517	131.3053836	1.738046379	1.229582698	0.000302267	0.016537021	Art2a	11871
ENSMUSG00000002384	150.4427814	-1.631071508	0.362322606	9.52E-08	2.66E-05	Bmp8b	12164
ENSMUSG00000028629	492.1427915	0.474453539	0.288165391	0.001365391	0.04572783	Exo5	73172
ENSMUSG00000004371	479.8218087	-4.74155703	0.626772505	2.58E-15	6.16E-12	Il11	16156
ENSMUSG00000056071	5623.535651	-5.685813993	0.707454351	1.11E-17	1.19E-13	S100a9	20202
ENSMUSG00000025002	51802.08798	3.693512264	0.779583391	1.16E-07	3.12E-05	Cyp2c55	72082
ENSMUSG00000037953	1014.92836	2.234329439	0.884850155	3.01E-05	0.002958282	A4gnt	333424
ENSMUSG00000029005	130.0952262	-2.068248973	0.883521442	4.44E-05	0.003994262	Draxin	70433
ENSMUSG00000022674	424.2326757	-1.088750533	0.615223858	0.000247776	0.014356599	Ube2v2	70620
ENSMUSG00000035431	373.5756744	1.716886134	1.172636484	0.000277796	0.015514025	Sstr1	20605
ENSMUSG00000020747	4428.18003	0.541172012	0.244063626	0.000248391	0.014356599	Tmem94	71947
ENSMUSG00000005413	1298.179716	-1.89185562	0.443749076	2.38E-07	6.03E-05	Hmox1	15368
ENSMUSG00000034427	24018.95689	0.496810661	0.260253785	0.000667166	0.028293351	Myo15b	217328
ENSMUSG00000002475	175.4828712	1.083621107	0.898189468	0.000772988	0.031140784	Abhd3	106861
ENSMUSG00000097960	19.05465625	1.49644999	1.049485899	0.000342569	0.01819781	A330074K22Rik	434353
ENSMUSG00000033508	341.6762019	-3.341671043	0.701339574	9.37E-08	2.65E-05	Asprv1	67855
ENSMUSG00000022126	403.9873213	-4.031714924	0.762017071	9.53E-09	3.59E-06	Acod1	16365
ENSMUSG00000039579	199.0467191	3.004148311	0.94370703	8.13E-06	0.001106472	Grin3a	242443
ENSMUSG00000068874	39885.69358	1.000443258	0.669576176	0.000488859	0.023305872	Selenbp1	20341
ENSMUSG00000028896	1845.945694	-0.573304985	0.182903134	1.31E-05	0.001591904	Rcc1	100088
ENSMUSG00000034918	18517.20599	0.812251698	0.337678514	7.95E-05	0.00623647	Cdhr2	268663
ENSMUSG00000025716	120.464455	1.072233967	0.954985678	0.000922493	0.035482149	Myo3a	667663
ENSMUSG00000025473	728.6303877	-2.01461219	0.536077197	1.42E-06	0.000287303	Adam8	11501
ENSMUSG00000064373	29818.13145	0.806927542	0.259516869	1.09E-05	0.001406484	Selenop	20363
ENSMUSG00000022026	55.73050931	-0.949260394	1.765822595	0.001388394	0.046221406	Olfm4	380924
ENSMUSG00000024313	3441.00169	0.642787551	0.344077808	0.000427361	0.021125612	Mep1b	17288
ENSMUSG00000089929	331.3111904	-0.641912747	0.456933364	0.001204655	0.042047532	Bcl2a1b	12045
ENSMUSG00000038167	704.3368363	1.041183681	0.402688885	4.10E-05	0.003755595	Plekhg6	213522
ENSMUSG00000000157	52.16115399	-1.397371286	2.083954213	0.000644964	0.027679365	Itgb2l	16415
ENSMUSG00000038156	3206.777446	-1.711573516	0.706195342	4.10E-05	0.003755595	Spon1	233744
ENSMUSG00000028137	353.7463188	0.54530649	0.284010452	0.00052247	0.024367971	Celf3	78784
ENSMUSG00000025323	221.7841777	0.658371043	0.474746007	0.001193167	0.041850395	Sp4	20688
ENSMUSG00000019890	858.6233121	4.288519261	1.452772859	6.53E-06	0.000923136	Nts	67405
ENSMUSG00000070524	17.85831673	-1.063854414	1.235955479	0.001513075	0.048921231	Fcrlb	435653
ENSMUSG00000045551	248.2715264	-3.927465696	0.662173008	3.19E-10	2.37E-07	Fpr1	14293
ENSMUSG00000044562	540.6140372	-0.528180482	0.315773237	0.001001925	0.037399983	Rasip1	69903
ENSMUSG00000021336	1782.773349	1.135757209	0.845441746	0.00055511	0.02525799	Slc17a4	319848
ENSMUSG00000022445	1118.364122	2.154792553	0.947036607	4.97E-05	0.004347725	Cyp2d26	76279
ENSMUSG00000109941	322.5939803	4.118485768	0.862234181	9.07E-08	2.60E-05	Exosc6	72544
ENSMUSG00000034308	1255.309903	0.634415523	0.408549668	0.000899786	0.034707022	Sdr42e1	74032
ENSMUSG00000074766	136.915523	-1.064753077	0.473248933	8.93E-05	0.006928293	Ism1	319909
ENSMUSG00000050747	838.369974	-0.844199267	0.554729165	0.000593686	0.026275093	Trim15	69097
ENSMUSG00000041930	244.6802224	0.869575194	0.31885932	3.19E-05	0.003081942	Fam222a	433940
ENSMUSG00000032496	372.6045241	-1.138721156	1.375963764	0.00143428	0.047275334	Ltf	17002
ENSMUSG00000002847	505.278177	-2.063387074	0.373700818	5.91E-10	3.85E-07	Pla1a	85031
ENSMUSG00000021123	117.102883	-1.459001178	0.945427213	0.000278529	0.015514627	Rdh12	77974
ENSMUSG00000027907	11373.1824	-0.602548566	0.41890915	0.001267325	0.04352835	S100a11	20195
ENSMUSG00000020865	8623.379594	0.56704532	0.30105732	0.000525073	0.024407887	Abcc3	76408
ENSMUSG00000026834	422.6257787	0.988158432	0.700165137	0.00058753	0.02617805	Acvr1c	269275
ENSMUSG00000029380	610.4280994	-4.847311455	0.710421042	4.72E-13	5.64E-10	Cxcl1	14825
ENSMUSG00000027715	3830.557097	-0.618163265	0.359590871	0.000651637	0.027854577	Ccna2	12428
ENSMUSG00000026447	2770.639164	0.588004173	0.252962084	0.000156014	0.010353274	Pik3c2b	240752
ENSMUSG00000031364	24.94676914	1.86487403	0.861618383	6.62E-05	0.005394408	Grpr	14829
ENSMUSG00000102224	55.32176811	1.610284283	1.128901558	0.000317989	0.017221887	4930447F24Rik	76873
ENSMUSG00000052749	108.3104516	-0.94466954	0.997183999	0.001528667	0.049277173	Trim30b	244183
ENSMUSG00000030554	6100.829136	0.934084141	0.396805012	7.89E-05	0.006214267	Synm	233335
ENSMUSG00000026285	42.63600192	-1.573786702	0.567677483	2.02E-05	0.0022758	Pdcd1	18566
ENSMUSG00000029260	13602.64331	0.998205096	0.530966977	0.00021849	0.013164017	Ugt2b34	100727
ENSMUSG00000034471	2826.919307	0.506712782	0.275278249	0.000748276	0.030586851	Caskin2	140721
ENSMUSG00000035385	568.8559218	-3.109784826	0.574594256	3.77E-09	1.65E-06	Ccl2	20296
ENSMUSG00000059089	623.0235852	-0.823186741	0.509493092	0.000505854	0.023695808	Fcgr4	246256
ENSMUSG00000078763	178.5894023	-2.812758285	0.577748777	3.66E-08	1.27E-05	Slfn1	20555
ENSMUSG00000045348	357.7240143	1.126713719	0.892681689	0.000658355	0.027985197	Nyap1	243300
ENSMUSG00000040594	134.8726869	-1.711223089	0.415832376	4.24E-07	0.000100213	Ranbp17	66011
ENSMUSG00000002565	3017.987978	1.075942259	0.44773213	6.20E-05	0.005186602	Scin	20259
ENSMUSG00000030711	6891.386696	0.836146853	0.5558452	0.000624988	0.026983689	Sult1a1	20887
ENSMUSG00000031444	125.5776035	-3.688486979	0.671362938	3.58E-09	1.63E-06	F10	14058
ENSMUSG00000031445	79.2954155	0.937815474	0.457231773	0.000160836	0.010575329	Proz	66901
ENSMUSG00000019715	1407.000665	-0.363518509	0.13349064	0.000225755	0.013483211	Gle1	74412
ENSMUSG00000021278	175.8527704	1.611193247	1.221479554	0.000390982	0.020014349	Amn	93835
ENSMUSG00000028003	133.1882207	1.598717531	0.969445936	0.000206571	0.012653799	Lrat	79235
ENSMUSG00000072941	4127.619699	-0.942729659	0.426222519	0.000110026	0.007992105	Sod3	20657
ENSMUSG00000079597	75.19518169	-7.324593286	1.314979207	2.71E-12	2.65E-09	Cstdc4	433016
ENSMUSG00000000182	22.08561643	-4.089069922	1.25739902	4.88E-06	0.000741361	Fgf23	64654
ENSMUSG00000087113	4.184241631	-1.428539781	1.924763458	0.000812753	0.032361121	Gm11714	108167930
ENSMUSG00000062638	1298.751202	2.263008616	1.068918841	6.57E-05	0.005380811	Btnl1	100038862
ENSMUSG00000028214	821.650747	-0.924056836	0.516855429	0.000295046	0.016266091	Gem	14579
ENSMUSG00000027790	99.23006128	1.533027209	1.842122993	0.000767737	0.031030999	Sis	69983
ENSMUSG00000030866	2612.311925	0.878632266	0.522724926	0.000399109	0.020286606	Ern2	26918
ENSMUSG00000007682	481.9901797	-4.124089268	0.568821481	5.23E-14	8.23E-11	Dio2	13371
ENSMUSG00000094651	858.805809	0.649734245	0.450427753	0.00108937	0.039498383	Gal3st2	381334
ENSMUSG00000081665	80.54582513	-1.143082998	1.128664146	0.001049023	0.038555642	Pira1	18722
ENSMUSG00000041481	1030.387337	-2.646256351	0.483536824	1.41E-09	6.90E-07	Serpina3g	20715
ENSMUSG00000068349	29.9148852	-4.054166408	1.230286525	4.66E-06	0.000725561	Gml	625599
ENSMUSG00000073406	33.83585068	4.414736802	1.117605143	9.77E-07	0.000207929	H2-Bl	14963
ENSMUSG00000073400	32.00446238	-1.377360984	1.420282531	0.00088223	0.034363824	Trim10	19824
ENSMUSG00000073402	153.7930533	2.69082221	0.820105741	6.35E-06	0.000903949	Gm8909	667977
ENSMUSG00000031938	7638.407517	0.984669052	0.68575058	0.00056224	0.025503647	4931406C07Rik	70984
ENSMUSG00000031937	507.5817114	1.438218126	0.329811779	1.70E-07	4.42E-05	Vstm5	69137
ENSMUSG00000006014	101.3747547	-2.863530149	1.172369922	3.21E-05	0.003081942	Prg4	96875
ENSMUSG00000051748	133.7633117	-3.340911948	0.849572606	1.51E-06	0.000300176	Wfdc21	66107
ENSMUSG00000066894	4686.786348	0.477530445	0.197992271	0.000201228	0.012468617	Vsig10	231668
ENSMUSG00000000690	615.6898865	2.967565298	1.085337692	1.90E-05	0.002159129	Hoxb6	15414
ENSMUSG00000028088	1801.840321	2.139367944	0.724087188	1.21E-05	0.001518101	Fmo5	14263
ENSMUSG00000032854	174.947641	3.572520021	1.765392808	3.74E-05	0.003522385	Ugt8a	22239
ENSMUSG00000020080	1101.640579	3.43264839	0.887063982	1.78E-06	0.000336572	Hkdc1	216019
ENSMUSG00000027360	412.6489868	-3.78724439	0.58748037	1.44E-11	1.29E-08	Hdc	15186
ENSMUSG00000037405	1263.43262	-1.075179398	0.496351214	0.000106828	0.007893148	Icam1	15894
ENSMUSG00000026011	172.1105028	-1.12534974	0.672982659	0.000290528	0.016058212	Ctla4	12477
ENSMUSG00000042498	223.3880661	0.834766073	0.304038663	3.11E-05	0.003040362	Radx	102871
ENSMUSG00000024575	13.91132065	4.032448719	1.129252922	2.87E-06	0.000485246	Pde6a	225600
ENSMUSG00000027004	360.7925457	-0.753024674	0.420083518	0.000391891	0.020014349	Frzb	20378
ENSMUSG00000036111	41.7386515	-0.802131084	0.516893605	0.000603583	0.026539144	Lmo1	109594
ENSMUSG00000030142	186.1944256	-3.738177293	0.630839381	3.38E-10	2.42E-07	Clec4e	56619
ENSMUSG00000036256	10746.76189	-0.453348352	0.240298904	0.000893113	0.034542362	Igfbp7	29817
ENSMUSG00000033871	871.3466977	0.592946219	0.408240053	0.001269922	0.043548001	Ppargc1b	170826
ENSMUSG00000002409	673.6289987	0.646122365	0.204746337	1.04E-05	0.001357943	Dyrk1b	13549
ENSMUSG00000018930	172.1709311	-2.954856411	0.981214406	1.14E-05	0.001461199	Ccl4	20303
ENSMUSG00000014813	224.4286457	-1.364178419	0.698361335	0.000130948	0.009000051	Stc1	20855
ENSMUSG00000020123	160.9138721	-1.239566185	0.707345134	0.000219186	0.013164017	Avpr1a	54140
ENSMUSG00000075224	84.04564435	0.754432001	0.455853628	0.000532266	0.024510553	Lrrc55	241528
ENSMUSG00000006281	5775.437325	0.420721233	0.203153652	0.000717657	0.029650949	Tep1	21745
ENSMUSG00000045573	1237.68885	-0.596270998	0.442431869	0.001557368	0.049977342	Penk	18619
ENSMUSG00000055675	2282.023467	0.699546805	0.576335576	0.001505206	0.048813632	Kbtbd11	74901
ENSMUSG00000020007	24.68454292	-2.298612731	0.689919765	5.06E-06	0.000760805	Il20ra	237313
ENSMUSG00000022893	2038.279875	-1.647447245	0.825743699	0.000101167	0.007526632	Adamts1	11504
ENSMUSG00000096499	68.96034975	1.783474511	1.231006451	0.000275674	0.01547589	Ighv1-5	668469
ENSMUSG00000030278	734.2671705	2.013318022	0.635896602	7.33E-06	0.001010567	Cidec	14311
ENSMUSG00000022330	777.9989222	2.027919062	1.915681883	0.000382025	0.019650535	Osr2	107587
ENSMUSG00000094091	373.4381576	1.302261824	0.392868737	5.60E-06	0.000818935	Ankrd40cl	102639132
ENSMUSG00000079018	2769.881957	-0.6468155	0.487124808	0.001388727	0.046221406	Ly6c1	17067
ENSMUSG00000079014	59.56708045	-3.81462648	0.524871633	5.36E-14	8.23E-11	Serpina3i	628900
ENSMUSG00000079012	785.1088456	-3.989610044	0.706845644	1.56E-09	7.45E-07	Serpina3m	20717
ENSMUSG00000055730	6794.770518	2.591320065	0.738101994	3.54E-06	0.000585548	Ces2a	102022
ENSMUSG00000051439	3771.452462	-0.904966202	0.486559236	0.000258852	0.014831258	Cd14	12475
ENSMUSG00000039252	2026.873524	-1.546833017	0.928738904	0.000206168	0.012653799	Lgi2	246316
ENSMUSG00000042845	133.7527057	-5.243798906	0.576822838	3.15E-21	6.76E-17	Wfdc12	192200
ENSMUSG00000037762	604.7882665	1.098492053	0.727043511	0.000415642	0.020734842	Slc16a9	66859
ENSMUSG00000027168	51.01666355	0.700581288	0.47331152	0.000879321	0.034312675	Pax6	18508
ENSMUSG00000035004	379.7464675	-0.707606518	0.572809996	0.001415795	0.046904484	Igsf6	80719
ENSMUSG00000060224	486.7128356	0.567096796	0.297442918	0.000496394	0.023489679	Pyroxd2	74580
ENSMUSG00000010651	500.71648	1.447301341	1.036485006	0.000376008	0.019527906	Acaa1b	235674
ENSMUSG00000092574	5.834170229	3.516948903	2.106080243	5.12E-05	0.004453252	2810047C21Rik1	105242405
ENSMUSG00000113136	109.6257414	-1.19899802	1.213323547	0.001032574	0.038081253	Gm19951	105245440
ENSMUSG00000027556	93671.89562	1.330624684	1.094496391	0.000589283	0.02617805	Car1	12346
ENSMUSG00000074677	169.381829	-2.711918899	0.487163555	9.37E-10	5.30E-07	Sirpb1c	100038947
ENSMUSG00000025407	472.8714437	0.558546662	0.284563782	0.000446421	0.021864451	Gli1	14632
ENSMUSG00000053182	488.3687875	2.091629216	0.747376427	1.72E-05	0.002016126	Gm609	208166
ENSMUSG00000037872	236.6358282	-1.634147281	1.17931733	0.000339119	0.018092807	Ackr1	13349
ENSMUSG00000036473	722.4341091	0.534036151	0.294420423	0.000706156	0.029424526	Tbc1d24	224617
ENSMUSG00000020836	47.57639851	1.565582948	0.39021187	6.26E-07	0.000142854	Coro6	216961
ENSMUSG00000038721	302.5028672	1.206330818	1.17474981	0.00095405	0.036242093	Hoxb7	15415
ENSMUSG00000027823	2354.685253	-0.290865372	0.123056503	0.001289312	0.043932653	Gmps	229363
ENSMUSG00000024810	1344.218537	-1.301342431	0.606338049	9.21E-05	0.007044683	Il33	77125
ENSMUSG00000024471	74.9842439	-2.057346095	0.844881654	3.68E-05	0.003504172	Myot	58916
ENSMUSG00000015806	2036.413131	0.671836342	0.205404745	6.81E-06	0.000957612	Qdpr	110391
ENSMUSG00000079110	54.51057157	0.887070985	0.416319633	0.000142488	0.009603874	Capn3	12335
ENSMUSG00000040703	3306.58758	0.848104986	0.254089333	5.24E-06	0.000779632	Cyp2s1	74134
ENSMUSG00000019943	6966.210013	0.650075079	0.470595338	0.001234803	0.042821765	Atp2b1	67972
ENSMUSG00000019942	1529.434759	-0.735997427	0.253036481	2.10E-05	0.002332094	Cdk1	12534
ENSMUSG00000020310	403.3401675	-1.039145852	0.536401986	0.000183737	0.011687966	Madcam1	17123
ENSMUSG00000035373	366.2845157	-2.081748006	0.618659812	4.44E-06	0.00069672	Ccl7	20306
ENSMUSG00000079465	19.98303614	0.914432931	0.928924819	0.00149444	0.048537691	Col4a3	12828
ENSMUSG00000056429	43979.68816	0.512740145	0.285600058	0.000809541	0.032353054	Tgoln1	22134
ENSMUSG00000028766	835.6339293	-0.918142062	0.482868905	0.000231577	0.013627779	Alpl	11647
ENSMUSG00000108660	21.42265277	0.8017444	0.639707171	0.001106503	0.039984759	Gm21284	100861870
ENSMUSG00000030409	3801.532335	0.81626151	0.244676168	5.27E-06	0.000779632	Dmpk	13400
ENSMUSG00000056752	26.69474472	0.851786619	0.608713664	0.000752597	0.030705096	Dnah9	237806
ENSMUSG00000036169	168.1285298	-1.153306528	0.553195913	0.000118774	0.008428272	Sostdc1	66042
ENSMUSG00000031274	1255.440267	0.730134531	0.593397171	0.001353275	0.045463712	Col4a5	12830
ENSMUSG00000025921	2203.137611	-0.588056488	0.236131609	9.76E-05	0.007321021	Rdh10	98711
ENSMUSG00000024737	790.946619	-1.516760601	0.380611672	6.90E-07	0.00015295	Slc15a3	65221
ENSMUSG00000044505	32.99039764	0.917968971	0.82350736	0.001164644	0.041185878	Lingo4	320747
ENSMUSG00000086254	12.27924933	3.063792744	2.198132386	9.57E-05	0.007271215	3100003L05Rik	73076
ENSMUSG00000071716	103.0921255	0.97404584	0.470449151	0.000147339	0.009838316	Apol7e	666348
ENSMUSG00000016918	1695.951195	-0.748507295	0.513616813	0.000823952	0.032625753	Sulf1	240725
ENSMUSG00000057836	161.2403291	0.954710616	0.552933595	0.000322138	0.017402731	Xlr3a	22445
ENSMUSG00000054717	5274.323906	-0.5693493	0.236984251	0.00013374	0.009097192	Hmgb2	97165
ENSMUSG00000038607	926.2833643	-0.445795461	0.24694446	0.001127134	0.040356296	Gng10	14700
ENSMUSG00000028874	552.6933432	-1.008974319	0.616296274	0.000360578	0.018928069	Fgr	14191
ENSMUSG00000021390	3690.882791	0.879575938	0.461606242	0.000242631	0.014137676	Ogn	18295
ENSMUSG00000024912	89.39119186	-1.92018342	0.602980716	7.01E-06	0.000979	Fosl1	14283
ENSMUSG00000037106	1148.390198	1.372903572	0.504836454	2.49E-05	0.002637556	Fer1l6	631797
ENSMUSG00000078780	69.00690083	-0.899280057	0.827456882	0.001265508	0.04352835	Gm5150	381484
ENSMUSG00000054999	1031.86684	2.82984255	0.648394216	2.97E-07	7.44E-05	Naaladl1	381204
ENSMUSG00000061024	1364.575345	-0.423323895	0.193752453	0.000532297	0.024510553	Rrs1	59014
ENSMUSG00000020057	690.5626788	-0.713700866	0.436393456	0.000608835	0.026661042	Dram1	71712
ENSMUSG00000054520	660.9618672	-0.49606611	0.230156854	0.000361536	0.018928069	Sh3bp2	24055
ENSMUSG00000054523	14.15090029	1.144343505	1.405157776	0.001444739	0.047487151	Ms4a5	269063
ENSMUSG00000026068	232.6279475	-1.295467837	0.598336708	8.89E-05	0.006923415	Il18rap	16174
ENSMUSG00000026069	1385.167015	-2.70721309	0.47588108	4.71E-10	3.17E-07	Il1rl1	17082
ENSMUSG00000026062	7372.521892	0.625289208	0.461474183	0.001400882	0.046553869	Slc9a2	226999
ENSMUSG00000076545	265.4810812	1.076244664	0.675586494	0.000361817	0.018928069	Igkv4-72	385109
ENSMUSG00000020072	611.2538815	1.144768695	0.635544245	0.000218098	0.013164017	Pbld2	67307
ENSMUSG00000020077	2221.725415	-1.342324261	0.572677907	5.87E-05	0.004985805	Srgn	19073
ENSMUSG00000005225	3263.337375	0.449373732	0.18003342	0.000191986	0.012140855	Plekha8	231999
ENSMUSG00000012428	2106.468348	-0.831248053	0.645394101	0.000975604	0.036800802	Steap4	117167
ENSMUSG00000028152	687.9946388	-0.417850092	0.203387478	0.000762723	0.030942099	Tspan5	56224
ENSMUSG00000028150	2211.122272	0.605748123	0.267112156	0.000172263	0.01115608	Rorc	19885
ENSMUSG00000073386	17.34473401	-1.466435024	1.228802146	0.000550808	0.025251427	9830107B12Rik	328829
ENSMUSG00000022946	3454.551704	0.535363383	0.260869731	0.000391596	0.020014349	Dop1b	70028
ENSMUSG00000051682	37.56676519	-1.804470204	0.751720389	4.18E-05	0.003774574	Treml4	224840
ENSMUSG00000030077	1180.783096	-1.072538445	0.755419685	0.000514985	0.024071062	Chl1	12661
ENSMUSG00000036826	6.75725851	1.177297055	1.835081748	0.001132875	0.040356296	Igflr1	101883
ENSMUSG00000032028	1994.219393	1.052592242	0.674950674	0.00039909	0.020286606	Nxpe2	78252
ENSMUSG00000005373	816.0580959	0.915409318	0.415472759	0.000115811	0.008272631	Mlxipl	58805
ENSMUSG00000072620	1053.881788	-0.843845288	0.543109922	0.00055565	0.02525799	Slfn2	20556
ENSMUSG00000034320	22498.14554	0.764409193	0.469891149	0.000554462	0.02525799	Slc26a2	13521
ENSMUSG00000030247	2296.653755	-1.657486219	0.450417602	1.83E-06	0.000342397	Kcnj8	16523
ENSMUSG00000074625	5.965159723	-2.498740897	1.888409952	0.000194835	0.012248947	Arhgap40	545481
ENSMUSG00000015134	1564.195301	-0.885160783	0.747839439	0.001079966	0.039284004	Aldh1a3	56847
ENSMUSG00000049580	1856.703211	0.785542407	0.621693777	0.001121919	0.040271102	Tsku	244152
ENSMUSG00000090223	265.7372829	2.112058063	0.807003202	2.52E-05	0.002650159	Pcp4	18546
ENSMUSG00000058755	246.6047241	-3.863738941	1.41644086	1.26E-05	0.001569052	Osm	18413
ENSMUSG00000074934	12557.50569	-1.649115911	0.553064536	1.21E-05	0.001518101	Grem1	23892
ENSMUSG00000063730	728.881939	1.283827604	0.943942451	0.000461619	0.02220417	Hsd3b2	15493
ENSMUSG00000047824	1144.898858	-1.400981765	0.464662234	1.21E-05	0.001518101	Pygo2	68911
ENSMUSG00000001435	10072.84428	-1.17663999	0.323787935	2.14E-06	0.000377113	Col18a1	12822
ENSMUSG00000040147	1009.297934	0.759208427	0.32239523	9.77E-05	0.007321021	Maob	109731
ENSMUSG00000020263	5323.654587	0.461003753	0.246905574	0.00089324	0.034542362	Appl2	216190
ENSMUSG00000039956	70.67049608	1.347988398	0.795056881	0.000223504	0.013385942	Mrap	77037
ENSMUSG00000030144	333.3851858	-3.241484565	0.615215709	8.87E-09	3.41E-06	Clec4d	17474
ENSMUSG00000030148	364.1012044	-0.800896023	0.486649045	0.000494429	0.023489679	Clec4a2	26888
ENSMUSG00000038775	497.5909353	-0.813125394	0.273394293	1.63E-05	0.001960451	Vill	22351
ENSMUSG00000071489	12.17922483	-1.298669395	1.517471985	0.001115892	0.040193224	Ptgdr	19214
ENSMUSG00000032739	102.5555684	-1.10346432	1.281844064	0.001435784	0.047275334	Pram1	378460
ENSMUSG00000027489	3.820449832	1.171662595	1.596579051	0.001427596	0.047222668	Necab3	56846
ENSMUSG00000027737	512.4637247	-1.615885829	0.596882466	2.30E-05	0.002528282	Slc7a11	26570
ENSMUSG00000039037	97.67347566	-1.276067637	0.638019468	0.000127588	0.008877889	St6galnac5	26938
ENSMUSG00000040152	9860.443991	-1.392249788	0.568978986	4.55E-05	0.004075889	Thbs1	21825
ENSMUSG00000025195	4642.72855	0.452647953	0.244418634	0.000972002	0.036729374	Dnmbp	71972
ENSMUSG00000025194	89.83043564	1.357615022	0.4962535	2.42E-05	0.002596285	Abcc2	12780
ENSMUSG00000086607	46.94218381	1.591811067	0.642926012	3.86E-05	0.003605599	4930511M06Rik	75084
ENSMUSG00000029201	15131.51418	1.505204571	0.671171456	6.58E-05	0.005380811	Ugdh	22235
ENSMUSG00000081303	105.5285675	1.0113677	0.83501872	0.000841726	0.033133839	Gm16011	100416872
ENSMUSG00000002588	37.41096332	1.350947888	1.227773993	0.000722958	0.029778405	Pon1	18979
ENSMUSG00000010601	547.2415042	0.722412205	0.559035444	0.001222773	0.042610764	Apol7a	75761
ENSMUSG00000044103	83.10087027	-2.17463782	2.035948787	0.000310385	0.016917135	Il36g	215257
ENSMUSG00000022548	1257.192573	-1.878510949	0.870172538	6.67E-05	0.005411824	Apod	11815
ENSMUSG00000038225	634.3689688	0.490298362	0.281269482	0.001015765	0.03785089	Primpol	408022
ENSMUSG00000030474	247.1415194	-1.317862373	0.595105116	7.87E-05	0.006214267	Siglece	83382
ENSMUSG00000004187	649.2821346	0.769896037	0.468083146	0.000527002	0.024420423	Kifc2	16581
ENSMUSG00000040808	495.4325426	4.199194857	0.727623111	6.95E-10	4.34E-07	S100g	12309
ENSMUSG00000040809	2569.325957	-5.355966161	1.052584827	5.14E-09	2.17E-06	Chil3	12655
ENSMUSG00000028965	137.4879318	-2.229712799	0.686026027	6.11E-06	0.000875239	Tnfrsf9	21942
ENSMUSG00000050578	2529.231309	-3.702369154	0.666470711	2.61E-09	1.22E-06	Mmp13	17386
ENSMUSG00000053687	218.1357795	-0.933076906	0.538676166	0.000328449	0.01765496	Dpep2	319446
ENSMUSG00000037376	1121.316003	-0.511262717	0.295065692	0.000941688	0.035963116	Trmt6	66926
ENSMUSG00000011148	170.3569504	-0.894408892	0.540446261	0.000411235	0.02065877	Adssl1	11565
ENSMUSG00000024743	629.2553682	1.474070862	0.471152436	8.87E-06	0.001191598	Syt7	54525
ENSMUSG00000036959	731.703179	0.878096721	0.390552973	0.000108634	0.007925611	Bcorl1	320376
